# Supplementary material for: In-vivo oxidized albumin– a pro-inflammatory agent in hypoalbuminemia
Source: PLoS One. 2017 May 24;12(5):e0177799. doi: 10.1371/journal.pone.0177799 (PMC5443520; doi:10.1371/journal.pone.0177799)
Supplement: S1 File — (XLSX) [file pone.0177799.s001.xlsx]

## Sheet: HC
	Patient number	Gender	Age	Albumin (g/dL)
	1	F	45	4.5
	2	F	51	4.4
	3	F	63	4.4
	4	F	51	4.2
	5	F	70	4
	6	M	55	4.5
	7	M	61	4.1
	8	M	45	4.6
	9	M	60	4
	10	M	45	4.6
	11	M	60	4.3
	12	M	55	4
	13	M	57	3.9
	14	M	68	4.3

## Sheet: HD patients
	Patient number	Gender	Age	Albumin (g/dL)
	1	F	62	2.9
	2	F	37	3.7
	3	F	55	3.6
	4	F	42	3.4
	5	M	40	3.6
	6	M	60	3.5
	7	M	59	3.7
	8	M	63	2.5
	9	M	51	3.5
	10	M	54	3.7
	11	M	65	3.5
	12	M	56	3.5
	13	M	57	3.7
	14	M	57	3.7

## Sheet: Figure 1
Molecular Mass (Da)	Abundance
	HC	HD
66300	0.13818	0.01857
66300.5	0.14364	0.02
66301	0.14636	0.02143
66301.5	0.15273	0.02143
66302	0.15909	0.02143
66302.5	0.16182	0.02286
66303	0.16909	0.02286
66303.5	0.17182	0.02286
66304	0.17818	0.02286
66304.5	0.18273	0.02286
66305	0.18818	0.02286
66305.5	0.19364	0.02286
66306	0.2	0.02571
66306.5	0.20727	0.02857
66307	0.21546	0.02857
66307.5	0.22273	0.02857
66308	0.22909	0.02857
66308.5	0.23818	0.02857
66309	0.24636	0.02857
66309.5	0.25636	0.02857
66310	0.26636	0.02714
66310.5	0.27727	0.02857
66311	0.28818	0.02857
66311.5	0.3	0.02857
66312	0.31	0.02857
66312.5	0.31818	0.02857
66313	0.32364	0.02857
66313.5	0.33182	0.03
66314	0.33818	0.03
66314.5	0.34364	0.03
66315	0.35091	0.02714
66315.5	0.35818	0.02857
66316	0.37091	0.03
66316.5	0.37818	0.03
66317	0.39091	0.03
66317.5	0.39818	0.03143
66318	0.40727	0.03143
66318.5	0.42	0.03143
66319	0.43636	0.03429
66319.5	0.44545	0.03429
66320	0.45909	0.03571
66320.5	0.47182	0.03571
66321	0.48364	0.03571
66321.5	0.49273	0.03714
66322	0.49545	0.03714
66322.5	0.50455	0.03857
66323	0.50909	0.04
66323.5	0.51455	0.04
66324	0.51909	0.04143
66324.5	0.51091	0.04143
66325	0.51364	0.04429
66325.5	0.51909	0.04857
66326	0.51546	0.04857
66326.5	0.50909	0.04857
66327	0.49545	0.04857
66327.5	0.48455	0.04571
66328	0.47364	0.04571
66328.5	0.46364	0.04571
66329	0.45091	0.04571
66329.5	0.44273	0.04714
66330	0.43455	0.04714
66330.5	0.42636	0.04857
66331	0.41636	0.04714
66331.5	0.40727	0.04714
66332	0.39546	0.04714
66332.5	0.38636	0.04571
66333	0.37455	0.04571
66333.5	0.36273	0.04429
66334	0.35273	0.04429
66334.5	0.34091	0.04286
66335	0.33	0.04286
66335.5	0.31909	0.04143
66336	0.30818	0.04143
66336.5	0.29818	0.04
66337	0.29	0.04
66337.5	0.28182	0.03857
66338	0.27546	0.03714
66338.5	0.26636	0.03714
66339	0.26	0.03714
66339.5	0.25364	0.03714
66340	0.24818	0.03714
66340.5	0.24546	0.03714
66341	0.24091	0.03714
66341.5	0.23364	0.03571
66342	0.23	0.03571
66342.5	0.22727	0.03571
66343	0.22454	0.03571
66343.5	0.22	0.03571
66344	0.21818	0.03571
66344.5	0.21636	0.03714
66345	0.21636	0.03429
66345.5	0.21636	0.03286
66346	0.21455	0.03286
66346.5	0.21364	0.03286
66347	0.21273	0.03143
66347.5	0.20909	0.03143
66348	0.20909	0.03
66348.5	0.20818	0.03
66349	0.20818	0.03
66349.5	0.20636	0.03143
66350	0.20727	0.03143
66350.5	0.20818	0.03143
66351	0.21	0.03429
66351.5	0.21091	0.03571
66352	0.21273	0.03714
66352.5	0.21818	0.03714
66353	0.22091	0.03714
66353.5	0.22545	0.03714
66354	0.22818	0.03857
66354.5	0.23364	0.04
66355	0.24273	0.04143
66355.5	0.24818	0.04143
66356	0.25727	0.04429
66356.5	0.26727	0.04571
66357	0.27818	0.04857
66357.5	0.29	0.05143
66358	0.29909	0.05286
66358.5	0.30545	0.05857
66359	0.31636	0.06
66359.5	0.32636	0.06143
66360	0.34091	0.06286
66360.5	0.35364	0.06571
66361	0.36727	0.07143
66361.5	0.38455	0.07286
66362	0.4	0.07571
66362.5	0.41	0.07857
66363	0.42273	0.08143
66363.5	0.43273	0.08571
66364	0.44636	0.08857
66364.5	0.45727	0.09
66365	0.46364	0.09429
66365.5	0.47454	0.09714
66366	0.48546	0.10143
66366.5	0.5	0.10286
66367	0.50727	0.10429
66367.5	0.51273	0.10571
66368	0.51909	0.10571
66368.5	0.52546	0.10857
66369	0.52636	0.11
66369.5	0.52727	0.11
66370	0.52455	0.10857
66370.5	0.52273	0.10857
66371	0.52273	0.10714
66371.5	0.52091	0.10857
66372	0.51818	0.10857
66372.5	0.51182	0.10857
66373	0.50545	0.10714
66373.5	0.50091	0.10714
66374	0.49364	0.10286
66374.5	0.48636	0.1
66375	0.48	0.09857
66375.5	0.47364	0.09857
66376	0.46546	0.09714
66376.5	0.45818	0.09571
66377	0.44909	0.09429
66377.5	0.44	0.09286
66378	0.42727	0.09286
66378.5	0.42091	0.09143
66379	0.41182	0.09
66379.5	0.40636	0.08857
66380	0.40273	0.08429
66380.5	0.39818	0.08286
66381	0.39546	0.08286
66381.5	0.39364	0.08143
66382	0.39	0.08
66382.5	0.38545	0.08
66383	0.38182	0.08
66383.5	0.37636	0.07857
66384	0.37091	0.07571
66384.5	0.36455	0.07571
66385	0.36091	0.07571
66385.5	0.35182	0.07429
66386	0.34818	0.07286
66386.5	0.34546	0.07143
66387	0.34636	0.07
66387.5	0.34636	0.07
66388	0.34182	0.06857
66388.5	0.33909	0.07
66389	0.33818	0.07
66389.5	0.33636	0.07
66390	0.33454	0.07
66390.5	0.33364	0.07
66391	0.33273	0.07
66391.5	0.33273	0.07
66392	0.33273	0.07
66392.5	0.32727	0.06857
66393	0.32727	0.07
66393.5	0.32818	0.07
66394	0.33091	0.07143
66394.5	0.33364	0.07143
66395	0.33273	0.07286
66395.5	0.33273	0.07714
66396	0.33454	0.07857
66396.5	0.34	0.07857
66397	0.34364	0.08
66397.5	0.35	0.08143
66398	0.35636	0.08143
66398.5	0.35909	0.08143
66399	0.36364	0.08286
66399.5	0.37	0.08429
66400	0.37455	0.08714
66400.5	0.38182	0.08714
66401	0.39	0.08857
66401.5	0.40091	0.09
66402	0.41182	0.09143
66402.5	0.42091	0.09286
66403	0.43182	0.09571
66403.5	0.44636	0.09714
66404	0.46091	0.09857
66404.5	0.47364	0.1
66405	0.49182	0.10429
66405.5	0.50909	0.10714
66406	0.53364	0.10857
66406.5	0.55818	0.11286
66407	0.58091	0.12
66407.5	0.60273	0.12429
66408	0.62636	0.12571
66408.5	0.65182	0.12857
66409	0.67818	0.13286
66409.5	0.70636	0.14143
66410	0.73818	0.14714
66410.5	0.77636	0.15
66411	0.81636	0.15857
66411.5	0.85455	0.16286
66412	0.89091	0.17143
66412.5	0.92273	0.17714
66413	0.95909	0.18429
66413.5	0.99455	0.19571
66414	1.04091	0.20429
66414.5	1.09364	0.21714
66415	1.14636	0.23
66415.5	1.20636	0.24429
66416	1.26727	0.26
66416.5	1.34455	0.27714
66417	1.43636	0.29714
66417.5	1.54364	0.32143
66418	1.63727	0.34857
66418.5	1.76455	0.38143
66419	1.92	0.41286
66419.5	2.10454	0.45143
66420	2.31818	0.49857
66420.5	2.56182	0.54714
66421	2.85	0.60571
66421.5	3.20273	0.67429
66422	3.60546	0.74857
66422.5	4.09091	0.84
66423	4.67182	0.95286
66423.5	5.35818	1.07714
66424	6.2	1.23
66424.5	7.20636	1.41571
66425	8.41364	1.62714
66425.5	9.84364	1.86571
66426	11.4673	2.16429
66426.5	13.3618	2.49143
66427	15.5773	2.86
66427.5	18.1	3.28286
66428	20.9927	3.77571
66428.5	24.28	4.33571
66429	28.0418	4.99571
66429.5	32.1909	5.73429
66430	36.7791	6.51857
66430.5	41.7355	7.38857
66431	46.8736	8.31
66431.5	52.2436	9.31429
66432	57.9573	10.31
66432.5	63.8091	11.3857
66433	69.4646	12.4629
66433.5	75.04	13.5657
66434	79.9982	14.6229
66434.5	84.5045	15.5814
66435	88.6064	16.47
66435.5	92.4482	17.2543
66436	95.3573	17.9914
66436.5	97.54	18.5686
66437	98.8354	19.0514
66437.5	98.9454	19.3714
66438	98.07	19.5343
66438.5	96.7845	19.5186
66439	95.1209	19.3443
66439.5	93.09	19.17
66440	90.0891	18.8957
66440.5	86.7091	18.4229
66441	82.9218	17.72
66441.5	78.8009	16.96
66442	74.5473	16.1743
66442.5	70.3836	15.3314
66443	66.1573	14.5586
66443.5	61.9855	13.6929
66444	57.9918	12.8186
66444.5	54.1645	11.9729
66445	50.6736	11.14
66445.5	46.8755	10.36
66446	43.4609	9.51571
66446.5	40.3355	8.80143
66447	37.5236	8.12429
66447.5	34.7846	7.46571
66448	32.32	6.83714
66448.5	30.0755	6.31
66449	28.1382	5.83143
66449.5	26.4182	5.40571
66450	24.91	5.00714
66450.5	23.5755	4.64429
66451	22.2855	4.29143
66451.5	21.1673	4.01714
66452	20.1945	3.76571
66452.5	19.3854	3.54714
66453	18.6327	3.34571
66453.5	17.9245	3.16143
66454	17.2518	2.99714
66454.5	16.63	2.86286
66455	16.1718	2.74571
66455.5	15.7727	2.62429
66456	15.4309	2.52
66456.5	15.0382	2.44286
66457	14.7236	2.36857
66457.5	14.4564	2.29
66458	14.2282	2.21143
66458.5	13.9618	2.16
66459	13.7255	2.11571
66459.5	13.4691	2.08143
66460	13.2309	2.03143
66460.5	13.05	1.97857
66461	12.75	1.93714
66461.5	12.5009	1.9
66462	12.26	1.88143
66462.5	12.1318	1.84714
66463	12.0046	1.81857
66463.5	11.8827	1.78714
66464	11.6882	1.76429
66464.5	11.4536	1.75143
66465	11.2118	1.74143
66465.5	11	1.71571
66466	10.7873	1.68714
66466.5	10.5846	1.66571
66467	10.3918	1.64857
66467.5	10.2118	1.62571
66468	10.0282	1.61571
66468.5	9.83636	1.60714
66469	9.68545	1.58286
66469.5	9.55273	1.55
66470	9.40636	1.51571
66470.5	9.22727	1.49857
66471	9.15091	1.48429
66471.5	9.06364	1.47429
66472	8.97273	1.48571
66472.5	8.89636	1.48
66473	8.84182	1.46571
66473.5	8.79273	1.45286
66474	8.74	1.44571
66474.5	8.72182	1.44286
66475	8.72273	1.44429
66475.5	8.75727	1.43857
66476	8.74545	1.44143
66476.5	8.79273	1.43429
66477	8.86636	1.44286
66477.5	8.98455	1.45429
66478	9.09636	1.47429
66478.5	9.23182	1.49286
66479	9.37909	1.51143
66479.5	9.53182	1.52714
66480	9.71546	1.54429
66480.5	9.89364	1.55857
66481	10.0936	1.57429
66481.5	10.2864	1.59857
66482	10.4827	1.62857
66482.5	10.71	1.67143
66483	10.9382	1.70714
66483.5	11.1382	1.73571
66484	11.3618	1.76
66484.5	11.58	1.77286
66485	11.8218	1.79
66485.5	12.0464	1.8
66486	12.2654	1.83
66486.5	12.4545	1.87
66487	12.5509	1.88857
66487.5	12.6845	1.90143
66488	12.7964	1.90571
66488.5	12.8864	1.92
66489	12.9173	1.92714
66489.5	12.9309	1.92143
66490	12.85	1.91
66490.5	12.7527	1.89714
66491	12.5991	1.87571
66491.5	12.5018	1.86143
66492	12.3609	1.85
66492.5	12.1809	1.84714
66493	11.9427	1.84571
66493.5	11.6646	1.83714
66494	11.4046	1.82857
66494.5	11.1654	1.81714
66495	10.8791	1.82571
66495.5	10.5818	1.83
66496	10.27	1.83857
66496.5	9.97091	1.82429
66497	9.71727	1.82857
66497.5	9.50636	1.84
66498	9.26	1.85143
66498.5	9.01727	1.86286
66499	8.78273	1.86286
66499.5	8.50818	1.87714
66500	8.22273	1.89429
66500.5	7.94091	1.91714
66501	7.70818	1.92714
66501.5	7.50364	1.94429
66502	7.30909	1.96143
66502.5	7.11636	1.98429
66503	6.95091	2.00143
66503.5	6.76727	2.02
66504	6.63546	2.04
66504.5	6.49182	2.05857
66505	6.34	2.07429
66505.5	6.21	2.09429
66506	6.10364	2.10714
66506.5	5.99909	2.12857
66507	5.91727	2.13857
66507.5	5.81364	2.15
66508	5.74	2.16143
66508.5	5.64909	2.17571
66509	5.54364	2.18714
66509.5	5.41909	2.18
66510	5.30091	2.16429
66510.5	5.20545	2.13714
66511	5.11	2.10286
66511.5	5.01364	2.06
66512	4.92273	2.02714
66512.5	4.84727	1.98857
66513	4.76546	1.96429
66513.5	4.68455	1.94429
66514	4.59546	1.91714
66514.5	4.52454	1.88857
66515	4.46727	1.85143
66515.5	4.39909	1.82
66516	4.35818	1.79143
66516.5	4.30182	1.76571
66517	4.25727	1.75
66517.5	4.22636	1.72714
66518	4.20636	1.71
66518.5	4.18455	1.68714
66519	4.17273	1.66
66519.5	4.14	1.65
66520	4.10454	1.64143
66520.5	4.09455	1.63429
66521	4.10454	1.61571
66521.5	4.12091	1.6
66522	4.14818	1.61714
66522.5	4.17	1.63286
66523	4.21546	1.65286
66523.5	4.28454	1.65714
66524	4.36	1.65286
66524.5	4.44091	1.66
66525	4.51546	1.68286
66525.5	4.61091	1.70571
66526	4.67546	1.73
66526.5	4.76	1.76
66527	4.87091	1.79143
66527.5	4.97182	1.82429
66528	5.07727	1.84714
66528.5	5.21273	1.86429
66529	5.34727	1.89857
66529.5	5.49727	1.93286
66530	5.62182	1.97143
66530.5	5.76182	2.01429
66531	5.89364	2.05571
66531.5	6.05091	2.08571
66532	6.18909	2.11714
66532.5	6.32727	2.15714
66533	6.46364	2.20714
66533.5	6.59455	2.26714
66534	6.73	2.34143
66534.5	6.87455	2.42714
66535	7.06182	2.50571
66535.5	7.21636	2.57
66536	7.36727	2.65714
66536.5	7.53182	2.77714
66537	7.71091	2.89571
66537.5	7.93455	3.03286
66538	8.17091	3.19429
66538.5	8.39818	3.39
66539	8.65091	3.60429
66539.5	8.95364	3.84714
66540	9.26273	4.13571
66540.5	9.66	4.45
66541	10.0536	4.82429
66541.5	10.5755	5.26429
66542	11.1582	5.77429
66542.5	11.7736	6.39286
66543	12.5136	7.16
66543.5	13.2573	8.03857
66544	14.2091	9.05
66544.5	15.2027	10.3029
66545	16.3864	11.7271
66545.5	17.6945	13.3771
66546	19.2355	15.2229
66546.5	20.8518	17.2771
66547	22.68	19.7029
66547.5	24.8055	22.4314
66548	27.0627	25.6629
66548.5	29.4818	29.1629
66549	32.0073	33.0429
66549.5	34.7164	37.2514
66550	37.6436	41.93
66550.5	40.68	46.8757
66551	43.9473	51.8514
66551.5	46.9209	56.8457
66552	50.1245	61.7857
66552.5	53.1591	67.1229
66553	56.1245	72.4471
66553.5	58.7246	77.3243
66554	61.1536	82.0786
66554.5	63.1536	86.1929
66555	64.8745	89.9771
66555.5	66.1727	92.7871
66556	66.8409	94.7686
66556.5	67.3773	96.2071
66557	67.5627	97.0257
66557.5	67.6436	97.2114
66558	67.0354	96.5571
66558.5	65.9273	94.7957
66559	64.5927	92.7357
66559.5	63.05	90.51
66560	61.3364	87.6643
66560.5	59.3355	84.5329
66561	57.0964	80.8514
66561.5	54.59	77.05
66562	52.0291	73.1814
66562.5	49.4545	69.4257
66563	46.9464	66.0557
66563.5	44.47	62.22
66564	42.08	58.3929
66564.5	39.92	54.7486
66565	37.7491	51.3214
66565.5	35.7154	48.1171
66566	33.72	45.1557
66566.5	32.0527	42.2757
66567	30.48	39.58
66567.5	29.0336	37.0043
66568	27.6636	34.79
66568.5	26.3218	32.7086
66569	25.1	30.8
66569.5	23.9154	29.0386
66570	22.9382	27.3643
66570.5	22.0236	25.8171
66571	21.1827	24.3129
66571.5	20.3418	23.09
66572	19.4636	21.8857
66572.5	18.6636	20.7443
66573	17.9455	19.7329
66573.5	17.3064	18.7057
66574	16.7254	17.87
66574.5	16.1955	17.0586
66575	15.6455	16.3171
66575.5	15.13	15.6143
66576	14.6864	14.9614
66576.5	14.2736	14.36
66577	13.8755	13.7657
66577.5	13.5546	13.1929
66578	13.2982	12.7243
66578.5	13.0164	12.2957
66579	12.6964	11.9057
66579.5	12.4436	11.5714
66580	12.2227	11.2543
66580.5	12.1018	10.9243
66581	11.9909	10.6529
66581.5	11.8564	10.4086
66582	11.7855	10.23
66582.5	11.72	10.0643
66583	11.7173	9.91571
66583.5	11.7036	9.77714
66584	11.7427	9.67
66584.5	11.7873	9.62
66585	11.9018	9.58
66585.5	12.0091	9.54571
66586	12.1618	9.52
66586.5	12.3	9.54857
66587	12.4991	9.59429
66587.5	12.7591	9.61857
66588	13.01	9.65571
66588.5	13.2436	9.74429
66589	13.5173	9.86429
66589.5	13.8673	10.0129
66590	14.2654	10.1386
66590.5	14.6764	10.24
66591	15.1191	10.3529
66591.5	15.5673	10.5071
66592	16.06	10.7029
66592.5	16.5391	10.9129
66593	17.0709	11.1357
66593.5	17.5727	11.3657
66594	18.0454	11.66
66594.5	18.5718	11.93
66595	19.0855	12.1929
66595.5	19.6936	12.47
66596	20.2882	12.7529
66596.5	20.8191	12.9886
66597	21.3227	13.26
66597.5	21.7673	13.5171
66598	22.1582	13.7843
66598.5	22.5936	14.1086
66599	22.9754	14.5043
66599.5	23.3182	14.8414
66600	23.7018	15.1686
66600.5	23.9746	15.4786
66601	24.2582	15.8014
66601.5	24.5254	16.1786
66602	24.8491	16.5486
66602.5	25.1464	16.8743
66603	25.4209	17.2371
66603.5	25.7391	17.5814
66604	25.9073	17.98
66604.5	26.0391	18.2657
66605	26.1627	18.6243
66605.5	26.2909	18.9943
66606	26.3509	19.2929
66606.5	26.3727	19.59
66607	26.3773	19.8343
66607.5	26.31	20.1071
66608	26.2736	20.3529
66608.5	26.1873	20.4843
66609	26.0627	20.59
66609.5	25.8454	20.5886
66610	25.5954	20.5829
66610.5	25.2645	20.5229
66611	24.9773	20.3886
66611.5	24.6327	20.1986
66612	24.23	19.8957
66612.5	23.8264	19.5571
66613	23.3654	19.15
66613.5	22.9218	18.7857
66614	22.3682	18.4371
66614.5	21.8136	18.0957
66615	21.27	17.7
66615.5	20.7282	17.2557
66616	20.1809	16.7886
66616.5	19.6518	16.3543
66617	19.1291	15.84
66617.5	18.6727	15.38
66618	18.1418	14.9057
66618.5	17.5409	14.4243
66619	16.8864	13.8843
66619.5	16.3573	13.4586
66620	15.8227	13.0743
66620.5	15.3273	12.6571
66621	14.7936	12.2843
66621.5	14.3409	11.8957
66622	13.8718	11.54
66622.5	13.3745	11.1929
66623	12.9036	10.9057
66623.5	12.4836	10.6071
66624	12.1127	10.2814
66624.5	11.7145	9.98571
66625	11.3118	9.68714
66625.5	10.94	9.48714
66626	10.5982	9.32286
66626.5	10.3464	9.12
66627	10.1127	8.90857
66627.5	9.85727	8.70714
66628	9.56818	8.51286
66628.5	9.29909	8.35
66629	9.06455	8.22714
66629.5	8.86182	8.10143
66630	8.66636	7.94
66630.5	8.45909	7.79143
66631	8.27273	7.66714
66631.5	8.12273	7.56714
66632	7.95364	7.46
66632.5	7.82091	7.37
66633	7.70091	7.27143
66633.5	7.57182	7.15571
66634	7.43636	7.08
66634.5	7.31636	7.01
66635	7.23454	6.92857
66635.5	7.14727	6.85429
66636	7.05364	6.78429
66636.5	6.96455	6.69286
66637	6.88364	6.57714
66637.5	6.80364	6.49429
66638	6.76818	6.45
66638.5	6.74818	6.42571
66639	6.73636	6.39857
66639.5	6.72091	6.34857
66640	6.69273	6.29571
66640.5	6.66182	6.26571
66641	6.63273	6.23857
66641.5	6.63455	6.21286
66642	6.62909	6.20286
66642.5	6.63091	6.18571
66643	6.63182	6.21
66643.5	6.63455	6.23429
66644	6.67364	6.28143
66644.5	6.70182	6.33
66645	6.73273	6.35286
66645.5	6.73091	6.39
66646	6.76364	6.48571
66646.5	6.86364	6.58429
66647	6.95727	6.68429
66647.5	7.01546	6.75286
66648	7.10182	6.84857
66648.5	7.19818	6.93714
66649	7.32273	7.02286
66649.5	7.43091	7.13286
66650	7.54	7.24286
66650.5	7.67455	7.38286
66651	7.78454	7.55857
66651.5	7.90818	7.69286
66652	7.98	7.78
66652.5	8.06364	7.82286
66653	8.15818	7.89143
66653.5	8.27273	7.99571
66654	8.37364	8.13143
66654.5	8.42364	8.24714
66655	8.44546	8.30571
66655.5	8.41727	8.35
66656	8.42273	8.42714
66656.5	8.36909	8.50714
66657	8.32545	8.56714
66657.5	8.28636	8.58429
66658	8.28818	8.57571
66658.5	8.23909	8.58143
66659	8.14727	8.6
66659.5	8.11818	8.57143
66660	8.06455	8.52429
66660.5	7.93818	8.48714
66661	7.78909	8.43571
66661.5	7.66091	8.39571
66662	7.59182	8.37571
66662.5	7.51727	8.34714
66663	7.41727	8.32143
66663.5	7.28909	8.27429
66664	7.16182	8.23
66664.5	7.05455	8.16286
66665	6.95364	8.13
66665.5	6.83545	8.08143
66666	6.72	8.02714
66666.5	6.60727	7.98
66667	6.45909	7.93571
66667.5	6.35818	7.93714
66668	6.26364	7.86143
66668.5	6.17727	7.75429
66669	6.07273	7.66571
66669.5	6.02546	7.56429
66670	5.95636	7.49857
66670.5	5.87455	7.41857
66671	5.78182	7.36714
66671.5	5.70454	7.3
66672	5.65091	7.24429
66672.5	5.59273	7.19429
66673	5.52727	7.15286
66673.5	5.44091	7.08857
66674	5.39636	7.02429
66674.5	5.32273	6.97143
66675	5.26182	6.88857
66675.5	5.16182	6.83143
66676	5.05909	6.75857
66676.5	4.97636	6.69286
66677	4.87818	6.62
66677.5	4.82273	6.57
66678	4.75455	6.50857
66678.5	4.69273	6.42714
66679	4.63	6.34429
66679.5	4.57727	6.28143
66680	4.53091	6.24857
66680.5	4.47091	6.18429
66681	4.42546	6.10714
66681.5	4.38182	6.06
66682	4.33182	6.05429
66682.5	4.26	5.99714
66683	4.19182	5.87857
66683.5	4.11545	5.78429
66684	4.05636	5.72286
66684.5	4.02364	5.68
66685	4.00636	5.66286
66685.5	3.96818	5.65714
66686	3.94273	5.64286
66686.5	3.91	5.62571
66687	3.89454	5.58857
66687.5	3.86818	5.57857
66688	3.84727	5.54429
66688.5	3.80909	5.52857
66689	3.79546	5.51571
66689.5	3.78091	5.52714
66690	3.77454	5.54286
66690.5	3.76182	5.54143
66691	3.75818	5.57143
66691.5	3.73546	5.55571
66692	3.72182	5.53143
66692.5	3.70727	5.51857
66693	3.71636	5.52571
66693.5	3.70091	5.54714
66694	3.71546	5.57571
66694.5	3.72636	5.59571
66695	3.74545	5.58
66695.5	3.76636	5.56714
66696	3.8	5.57714
66696.5	3.83273	5.58429
66697	3.86	5.62714
66697.5	3.88909	5.67286
66698	3.93273	5.71857
66698.5	3.98182	5.74571
66699	4.01909	5.79
66699.5	4.05727	5.87429
66700	4.10182	5.98429
66700.5	4.17546	6.09857
66701	4.22909	6.21857
66701.5	4.28454	6.29143
66702	4.33091	6.4
66702.5	4.41636	6.55143
66703	4.51909	6.75429
66703.5	4.64909	6.95
66704	4.78273	7.13857
66704.5	4.89364	7.33
66705	5.00091	7.59714
66705.5	5.13636	7.90571
66706	5.28727	8.21429
66706.5	5.44182	8.54286
66707	5.60909	8.89286
66707.5	5.82182	9.29714
66708	6.04091	9.72429
66708.5	6.24909	10.1586
66709	6.47455	10.6871
66709.5	6.71182	11.1971
66710	6.97546	11.7386
66710.5	7.26091	12.2286
66711	7.49	12.7457
66711.5	7.72091	13.3357
66712	7.99091	13.91
66712.5	8.27546	14.5129
66713	8.53454	15.0571
66713.5	8.72636	15.6671
66714	8.94727	16.2043
66714.5	9.13636	16.7314
66715	9.31909	17.2586
66715.5	9.51818	17.7786
66716	9.63909	18.3543
66716.5	9.69636	18.8214
66717	9.77909	19.1443
66717.5	9.9	19.4071
66718	9.94546	19.59
66718.5	9.97636	19.78
66719	9.90091	19.8843
66719.5	9.81818	19.9557
66720	9.72182	19.8371
66720.5	9.61909	19.7257
66721	9.51818	19.5443
66721.5	9.39818	19.4557
66722	9.22273	19.2143
66722.5	9.04091	18.9371
66723	8.86364	18.6157
66723.5	8.69364	18.2043
66724	8.5	17.8043
66724.5	8.26	17.41
66725	8.01182	17.0814
66725.5	7.80182	16.6543
66726	7.61091	16.2086
66726.5	7.39727	15.7571
66727	7.17091	15.35
66727.5	6.99182	14.9957
66728	6.80091	14.6371
66728.5	6.60818	14.3043
66729	6.46	13.9829
66729.5	6.32273	13.6686
66730	6.15636	13.3071
66730.5	5.98091	12.9957
66731	5.84273	12.7214
66731.5	5.72909	12.4229
66732	5.58909	12.1614
66732.5	5.43273	11.9357
66733	5.29	11.7557
66733.5	5.17909	11.6114
66734	5.09909	11.3914
66734.5	5.02727	11.1771
66735	4.94364	10.9129
66735.5	4.87182	10.6914
66736	4.78454	10.4414
66736.5	4.67273	10.2229
66737	4.58273	10.0329
66737.5	4.5	9.84286
66738	4.43091	9.66286
66738.5	4.35636	9.44429
66739	4.28273	9.28571
66739.5	4.23364	9.13429
66740	4.19	8.98429
66740.5	4.15364	8.77429
66741	4.09818	8.56143
66741.5	4.04	8.37
66742	3.97727	8.21571
66742.5	3.93273	8.09429
66743	3.88909	7.98
66743.5	3.85091	7.83714
66744	3.81818	7.68714
66744.5	3.79	7.52571
66745	3.74909	7.43
66745.5	3.70818	7.31857
66746	3.67	7.17857
66746.5	3.64909	7.05714
66747	3.63727	6.97143
66747.5	3.61909	6.88714
66748	3.60909	6.85429
66748.5	3.59818	6.77571
66749	3.59182	6.69
66749.5	3.60546	6.66714
66750	3.60454	6.67857
66750.5	3.61636	6.68
66751	3.61273	6.66714
66751.5	3.60364	6.64429
66752	3.62909	6.62714
66752.5	3.65636	6.59
66753	3.69273	6.6
66753.5	3.69909	6.61714
66754	3.72909	6.67143
66754.5	3.76818	6.68857
66755	3.79546	6.72857
66755.5	3.81273	6.72286
66756	3.82818	6.73571
66756.5	3.86273	6.71714
66757	3.89091	6.73143
66757.5	3.89364	6.76857
66758	3.88364	6.82143
66758.5	3.89364	6.85857
66759	3.88636	6.90857
66759.5	3.90727	6.96
66760	3.91636	7.03
66760.5	3.92727	7.05857
66761	3.95	7.11
66761.5	3.97909	7.17429
66762	4.00546	7.26143
66762.5	4.00182	7.33429
66763	3.99273	7.40429
66763.5	3.98727	7.46
66764	3.96364	7.48286
66764.5	3.93546	7.52286
66765	3.89546	7.54286
66765.5	3.89273	7.55571
66766	3.88364	7.58
66766.5	3.89546	7.61714
66767	3.86636	7.63571
66767.5	3.84182	7.64714
66768	3.81636	7.69714
66768.5	3.78909	7.73857
66769	3.77909	7.75143
66769.5	3.76364	7.74
66770	3.74818	7.77714
66770.5	3.72727	7.80857
66771	3.69364	7.8
66771.5	3.64454	7.73714
66772	3.61	7.66571
66772.5	3.58636	7.66286
66773	3.55091	7.67429
66773.5	3.52091	7.68429
66774	3.47818	7.67429
66774.5	3.43364	7.64714
66775	3.40364	7.58
66775.5	3.39273	7.51143
66776	3.38364	7.46714
66776.5	3.33909	7.45143
66777	3.29091	7.41
66777.5	3.24091	7.33714
66778	3.22273	7.28857
66778.5	3.17455	7.22286
66779	3.12273	7.14286
66779.5	3.07909	7.07286
66780	3.03273	6.99143
66780.5	2.98636	6.90143
66781	2.92	6.78714
66781.5	2.85364	6.71143
66782	2.79636	6.63143
66782.5	2.75455	6.55143
66783	2.71727	6.47429
66783.5	2.66364	6.36286
66784	2.61455	6.28429
66784.5	2.55909	6.20429
66785	2.52182	6.11143
66785.5	2.46818	6.02429
66786	2.41818	5.95286
66786.5	2.36091	5.87429
66787	2.30727	5.80286
66787.5	2.26364	5.72286
66788	2.21182	5.62857
66788.5	2.16546	5.53714
66789	2.12636	5.45857
66789.5	2.09182	5.34571
66790	2.06454	5.27286
66790.5	2.03636	5.2
66791	2.00454	5.14286
66791.5	1.97455	5.04857
66792	1.94545	4.96429
66792.5	1.90364	4.89
66793	1.86182	4.82429
66793.5	1.81727	4.73143
66794	1.77909	4.65429
66794.5	1.74091	4.59286
66795	1.70273	4.53286
66795.5	1.67545	4.49
66796	1.65455	4.43429
66796.5	1.63364	4.37
66797	1.60454	4.31571
66797.5	1.57273	4.24857
66798	1.54727	4.21143
66798.5	1.52727	4.20714
66799	1.50727	4.17714
66799.5	1.48273	4.12857
66800	1.45727	4.06571
66800.5	1.44182	4.05
66801	1.41727	4.04714
66801.5	1.39818	4.03143
66802	1.37818	4.01429
66802.5	1.37364	3.97571
66803	1.37	3.97
66803.5	1.36364	3.98571
66804	1.35546	3.99571
66804.5	1.34636	3.97571
66805	1.34091	3.95571
66805.5	1.33091	3.92857
66806	1.32818	3.92286
66806.5	1.32364	3.90286
66807	1.32273	3.89
66807.5	1.32364	3.88429
66808	1.32273	3.89
66808.5	1.32364	3.88857
66809	1.31546	3.88143
66809.5	1.31727	3.89143
66810	1.31909	3.88714
66810.5	1.32636	3.88
66811	1.33091	3.89143
66811.5	1.33727	3.91857
66812	1.33636	3.93
66812.5	1.33364	3.93429
66813	1.32364	3.96571
66813.5	1.32182	3.94286
66814	1.31727	3.93714
66814.5	1.31546	3.94286
66815	1.31091	3.96143
66815.5	1.30727	3.97
66816	1.30091	3.95
66816.5	1.30182	3.91857
66817	1.3	3.9
66817.5	1.29091	3.90857
66818	1.29546	3.93571
66818.5	1.29818	3.94571
66819	1.30091	3.97286
66819.5	1.29	3.98
66820	1.28364	4
66820.5	1.29455	3.96429
66821	1.29818	3.95
66821.5	1.30182	3.94571
66822	1.29182	3.94429
66822.5	1.29364	3.93571
66823	1.28818	3.94286
66823.5	1.29182	3.96143
66824	1.29091	3.97571
66824.5	1.28091	3.98
66825	1.26818	3.98
66825.5	1.26182	3.96857
66826	1.26455	3.97
66826.5	1.25727	3.98286
66827	1.24909	4.00286
66827.5	1.24	4.02429
66828	1.23909	4.03429
66828.5	1.23636	4.02571
66829	1.22364	4.02429
66829.5	1.20818	4.02
66830	1.20727	4.03857
66830.5	1.20545	4.04429
66831	1.19	4.02
66831.5	1.17636	4.00286
66832	1.16545	3.97857
66832.5	1.15727	3.95857
66833	1.15273	3.92857
66833.5	1.13727	3.92143
66834	1.13182	3.91571
66834.5	1.12818	3.88
66835	1.12454	3.85714
66835.5	1.12182	3.83
66836	1.11727	3.81571
66836.5	1.11727	3.79143
66837	1.11546	3.77714
66837.5	1.11546	3.78571
66838	1.11364	3.79857
66838.5	1.11636	3.81429
66839	1.11091	3.79
66839.5	1.11273	3.76857
66840	1.11273	3.76714
66840.5	1.11182	3.76571
66841	1.11818	3.78
66841.5	1.11818	3.80143
66842	1.11818	3.82857
66842.5	1.12182	3.85286
66843	1.12546	3.85714
66843.5	1.12364	3.85429
66844	1.11727	3.88143
66844.5	1.11364	3.92429
66845	1.10454	3.96143
66845.5	1.09455	3.97571
66846	1.08636	3.99143
66846.5	1.08364	4.00286
66847	1.08273	4.02143
66847.5	1.08273	4.02286
66848	1.08364	4.04143
66848.5	1.08455	4.07857
66849	1.08	4.12429
66849.5	1.07818	4.16
66850	1.07091	4.17714
66850.5	1.06727	4.17
66851	1.06818	4.17714
66851.5	1.06909	4.20714
66852	1.07455	4.23714
66852.5	1.07455	4.26714
66853	1.07091	4.27571
66853.5	1.07091	4.27714
66854	1.06909	4.30571
66854.5	1.07182	4.34857
66855	1.07364	4.38
66855.5	1.07091	4.41143
66856	1.07091	4.44429
66856.5	1.06182	4.46714
66857	1.05818	4.45286
66857.5	1.05455	4.44571
66858	1.05455	4.43714
66858.5	1.05727	4.43714
66859	1.05727	4.43
66859.5	1.05182	4.43857
66860	1.04909	4.42571
66860.5	1.05	4.40286
66861	1.05	4.4
66861.5	1.04636	4.40857
66862	1.04364	4.37429
66862.5	1.04364	4.37714
66863	1.03818	4.36857
66863.5	1.02546	4.37714
66864	1.01818	4.35143
66864.5	1.01909	4.32143
66865	1.02727	4.30286
66865.5	1.02455	4.28857
66866	1.02	4.29571
66866.5	1.01636	4.32857
66867	1.02636	4.36286
66867.5	1.03636	4.40571
66868	1.04091	4.42857
66868.5	1.04546	4.45571
66869	1.04455	4.45857
66869.5	1.04546	4.5
66870	1.04364	4.52857
66870.5	1.04455	4.56429
66871	1.04273	4.58857
66871.5	1.04091	4.62
66872	1.03909	4.67
66872.5	1.04091	4.69714
66873	1.03818	4.72714
66873.5	1.03909	4.75857
66874	1.03546	4.78286
66874.5	1.04455	4.81857
66875	1.05091	4.84286
66875.5	1.04546	4.86571
66876	1.04091	4.91143
66876.5	1.03727	4.94429
66877	1.03091	4.96857
66877.5	1.02091	5.01571
66878	1.01273	5.07429
66878.5	1.01546	5.12
66879	1.02455	5.15857
66879.5	1.03364	5.16429
66880	1.02818	5.17571
66880.5	1.01727	5.19
66881	1.01	5.24
66881.5	1.00364	5.26571
66882	0.99545	5.26857
66882.5	0.98545	5.25143
66883	0.97091	5.22429
66883.5	0.96273	5.19286
66884	0.96091	5.20571
66884.5	0.95182	5.21
66885	0.94091	5.22
66885.5	0.93091	5.24429
66886	0.92546	5.25429
66886.5	0.91727	5.27571
66887	0.91546	5.25286
66887.5	0.91364	5.26714
66888	0.90546	5.27429
66888.5	0.90364	5.31429
66889	0.9	5.33714
66889.5	0.89909	5.31857
66890	0.89182	5.31286
66890.5	0.88636	5.30286
66891	0.88909	5.31857
66891.5	0.89182	5.33429
66892	0.89546	5.32857
66892.5	0.89273	5.35143
66893	0.88909	5.33857
66893.5	0.88545	5.33714
66894	0.88545	5.33857
66894.5	0.88273	5.31714
66895	0.87273	5.30143
66895.5	0.86182	5.25714
66896	0.85909	5.23714
66896.5	0.85273	5.20857
66897	0.83727	5.15286
66897.5	0.82364	5.07286
66898	0.81182	4.97857
66898.5	0.80182	4.90857
66899	0.79182	4.82714
66899.5	0.78182	4.74857
66900	0.77	4.67286
66900.5	0.76091	4.6
66901	0.75182	4.54857
66901.5	0.74273	4.47
66902	0.73455	4.37857
66902.5	0.72818	4.30286
66903	0.72545	4.25
66903.5	0.72273	4.18
66904	0.71182	4.09571
66904.5	0.70818	4.04571
66905	0.70636	3.98571
66905.5	0.69818	3.91714
66906	0.68182	3.82714
66906.5	0.67091	3.76429
66907	0.66182	3.74571
66907.5	0.65364	3.69857
66908	0.64273	3.64714
66908.5	0.63545	3.61143
66909	0.63273	3.59
66909.5	0.63091	3.56714
66910	0.62909	3.53571
66910.5	0.62091	3.50571
66911	0.61182	3.47571
66911.5	0.61182	3.47286
66912	0.61091	3.48
66912.5	0.61	3.48714
66913	0.61273	3.47857
66913.5	0.61273	3.45143
66914	0.61182	3.45
66914.5	0.61364	3.44714
66915	0.61636	3.44
66915.5	0.62	3.42143
66916	0.62091	3.39857
66916.5	0.62091	3.37857
66917	0.62	3.39286
66917.5	0.61545	3.39714
66918	0.61636	3.40714
66918.5	0.61818	3.39857
66919	0.62364	3.38429
66919.5	0.62364	3.38714
66920	0.62455	3.38429
66920.5	0.62455	3.37857
66921	0.62182	3.35286
66921.5	0.61909	3.32
66922	0.61727	3.29714
66922.5	0.61273	3.26286
66923	0.60455	3.23571
66923.5	0.59818	3.19143
66924	0.59182	3.17857
66924.5	0.58364	3.15286
66925	0.58091	3.13143
66925.5	0.58182	3.11286
66926	0.58182	3.07286
66926.5	0.57636	3.04
66927	0.57273	3.01571
66927.5	0.56546	3.00714
66928	0.56091	2.99714
66928.5	0.56091	2.98429
66929	0.55273	2.96857
66929.5	0.55091	2.96857
66930	0.54364	2.97286
66930.5	0.54	2.95571
66931	0.53091	2.94
66931.5	0.53	2.93
66932	0.53	2.91714
66932.5	0.52818	2.91714
66933	0.52455	2.92
66933.5	0.51455	2.90857
66934	0.51	2.89286
66934.5	0.50636	2.89143
66935	0.50455	2.89286
66935.5	0.49545	2.88
66936	0.48818	2.85
66936.5	0.47727	2.84
66937	0.47454	2.83143
66937.5	0.47	2.82143
66938	0.46273	2.79714
66938.5	0.45364	2.76857
66939	0.45182	2.73857
66939.5	0.45	2.70286
66940	0.44545	2.66857
66940.5	0.44	2.63571
66941	0.43364	2.61143
66941.5	0.42909	2.58714
66942	0.41909	2.56143
66942.5	0.41	2.54714
66943	0.40636	2.52143
66943.5	0.40909	2.49
66944	0.40636	2.47714
66944.5	0.41091	2.48429
66945	0.40727	2.48714
66945.5	0.40546	2.47571
66946	0.40454	2.47143
66946.5	0.40636	2.48857
66947	0.40182	2.49
66947.5	0.39364	2.47857
66948	0.39636	2.47429
66948.5	0.39273	2.46286
66949	0.38727	2.45429
66949.5	0.39	2.44429
66950	0.38909	2.43286
66950.5	0.38909	2.41143
66951	0.38636	2.39714
66951.5	0.38455	2.39
66952	0.38	2.37286
66952.5	0.37364	2.35143
66953	0.36909	2.32
66953.5	0.37091	2.30714
66954	0.36727	2.3
66954.5	0.36455	2.28714
66955	0.36182	2.26286
66955.5	0.36091	2.25
66956	0.35546	2.25
66956.5	0.35546	2.24429
66957	0.35818	2.23429
66957.5	0.35909	2.22571
66958	0.36091	2.23143
66958.5	0.36273	2.20857
66959	0.36818	2.19143
66959.5	0.37182	2.18143
66960	0.36909	2.16714
66960.5	0.37	2.15714
66961	0.37455	2.15286
66961.5	0.38091	2.13857
66962	0.38545	2.14
66962.5	0.39091	2.15429
66963	0.39636	2.15429
66963.5	0.4	2.14857
66964	0.40091	2.13143
66964.5	0.40182	2.11429
66965	0.4	2.09571
66965.5	0.4	2.07714
66966	0.40182	2.05286
66966.5	0.39909	2.02429
66967	0.39818	2.00571
66967.5	0.39909	1.99
66968	0.39727	1.96571
66968.5	0.39	1.93857
66969	0.38182	1.92429
66969.5	0.37636	1.91857
66970	0.37364	1.91143
66970.5	0.37	1.88429
66971	0.36364	1.86286
66971.5	0.35455	1.83
66972	0.34636	1.8
66972.5	0.34182	1.77429
66973	0.33909	1.76143
66973.5	0.33818	1.74286
66974	0.33273	1.73714
66974.5	0.32545	1.72
66975	0.32454	1.71286
66975.5	0.32545	1.7
66976	0.32727	1.69714
66976.5	0.32545	1.69714
66977	0.32091	1.69
66977.5	0.31636	1.67857
66978	0.31455	1.67429
66978.5	0.31818	1.67
66979	0.31545	1.66571
66979.5	0.31273	1.67143
66980	0.30909	1.67
66980.5	0.30636	1.65571
66981	0.30364	1.64857
66981.5	0.29818	1.64714
66982	0.29455	1.66
66982.5	0.29455	1.66429
66983	0.29727	1.65143
66983.5	0.29818	1.64143
66984	0.29546	1.63429
66984.5	0.29091	1.63714
66985	0.28818	1.63
66985.5	0.28727	1.61143
66986	0.28546	1.60143
66986.5	0.28454	1.6
66987	0.28454	1.59714
66987.5	0.28727	1.6
66988	0.28818	1.59
66988.5	0.28727	1.59
66989	0.28727	1.57571
66989.5	0.28546	1.57143
66990	0.28727	1.56
66990.5	0.28273	1.54857
66991	0.28364	1.54143
66991.5	0.28454	1.54429
66992	0.28364	1.53429
66992.5	0.28454	1.52429
66993	0.28546	1.51143
66993.5	0.28818	1.51143
66994	0.28273	1.51143
66994.5	0.28091	1.49857
66995	0.27727	1.48286
66995.5	0.27364	1.47714
66996	0.27	1.46857
66996.5	0.26727	1.45857
66997	0.26546	1.44
66997.5	0.26182	1.42571
66998	0.26091	1.41571
66998.5	0.26091	1.40143
66999	0.25909	1.38143
66999.5	0.25818	1.37143
67000	0.25091	1.36429

## Sheet: Figure 2 A,B
Molecular Mass (Da)	Abundance				Molecular Mass (Da)	Abundance
	HC before	HC after				HD before	HD after
66300	0	0			66300	0.01857	0.09375
66301	0.00681	0.01038			66300.5	0.02	0.0975
66302	0.01582	0.02299			66301	0.02143	0.10125
66303	0.0245	0.03711			66301.5	0.02143	0.10375
66304	0.03848	0.05552			66302	0.02143	0.11
66305	0.05662	0.07782			66302.5	0.02286	0.1125
66306	0.07789	0.10574			66303	0.02286	0.115
66307	0.10583	0.14105			66303.5	0.02286	0.12
66308	0.14413	0.18617			66304	0.02286	0.12625
66309	0.19417	0.24326			66304.5	0.02286	0.13
66310	0.25518	0.31448			66305	0.02286	0.13625
66311	0.32778	0.40259			66305.5	0.02286	0.14375
66312	0.41088	0.50365			66306	0.02571	0.15
66313	0.5097	0.62069			66306.5	0.02857	0.15625
66314	0.62502	0.75541			66307	0.02857	0.16
66315	0.75454	0.91387			66307.5	0.02857	0.16875
66316	0.89548	1.08475			66308	0.02857	0.1725
66317	1.0458	1.27215			66308.5	0.02857	0.1775
66318	1.19806	1.46032			66309	0.02857	0.18625
66319	1.34703	1.64956			66309.5	0.02857	0.19125
66320	1.4925	1.83535			66310	0.02714	0.2025
66321	1.63005	2.01373			66310.5	0.02857	0.21125
66322	1.75273	2.17476			66311	0.02857	0.2225
66323	1.86152	2.31245			66311.5	0.02857	0.2325
66324	1.95022	2.42333			66312	0.02857	0.2425
66325	2.01559	2.50246			66312.5	0.02857	0.25625
66326	2.05479	2.54928			66313	0.02857	0.26625
66327	2.07266	2.56496			66313.5	0.03	0.2825
66328	2.07171	2.54978			66314	0.03	0.3025
66329	2.05405	2.50992			66314.5	0.03	0.32125
66330	2.02254	2.44834			66315	0.02714	0.3425
66331	1.97722	2.36901			66315.5	0.02857	0.36375
66332	1.93124	2.28131			66316	0.03	0.39
66333	1.87169	2.18165			66316.5	0.03	0.4225
66334	1.80975	2.07788			66317	0.03	0.45375
66335	1.74729	1.97385			66317.5	0.03143	0.485
66336	1.68455	1.87304			66318	0.03143	0.51375
66337	1.62957	1.78208			66318.5	0.03143	0.545
66338	1.58037	1.69934			66319	0.03429	0.58125
66339	1.53887	1.62775			66319.5	0.03429	0.61875
66340	1.50623	1.56861			66320	0.03571	0.6575
66341	1.47941	1.51948			66320.5	0.03571	0.69125
66342	1.45737	1.47946			66321	0.03571	0.72625
66343	1.44443	1.4502			66321.5	0.03714	0.7675
66344	1.43518	1.42864			66322	0.03714	0.8025
66345	1.43264	1.41567			66322.5	0.03857	0.825
66346	1.43781	1.41108			66323	0.04	0.84125
66347	1.43417	1.40696			66323.5	0.04	0.8625
66348	1.43188	1.40687			66324	0.04143	0.875
66349	1.42996	1.40952			66324.5	0.04143	0.87125
66350	1.43446	1.41659			66325	0.04429	0.89
66351	1.44169	1.42376			66325.5	0.04857	0.90375
66352	1.45256	1.43355			66326	0.04857	0.89125
66353	1.46418	1.44406			66326.5	0.04857	0.87375
66354	1.47348	1.45551			66327	0.04857	0.85875
66355	1.4934	1.46801			66327.5	0.04571	0.8425
66356	1.51589	1.48008			66328	0.04571	0.82125
66357	1.5392	1.49257			66328.5	0.04571	0.79625
66358	1.55842	1.50461			66329	0.04571	0.76375
66359	1.58052	1.51519			66329.5	0.04714	0.7375
66360	1.60286	1.52539			66330	0.04714	0.7025
66361	1.63327	1.53677			66330.5	0.04857	0.68
66362	1.66297	1.54943			66331	0.04714	0.65875
66363	1.6968	1.56184			66331.5	0.04714	0.64
66364	1.73122	1.5743			66332	0.04714	0.615
66365	1.76572	1.58679			66332.5	0.04571	0.5925
66366	1.79977	1.59815			66333	0.04571	0.5725
66367	1.83058	1.6084			66333.5	0.04429	0.5525
66368	1.85987	1.61745			66334	0.04429	0.52875
66369	1.88452	1.62619			66334.5	0.04286	0.50875
66370	1.90813	1.63474			66335	0.04286	0.48125
66371	1.93244	1.64564			66335.5	0.04143	0.45875
66372	1.95349	1.65745			66336	0.04143	0.435
66373	1.97126	1.67043			66336.5	0.04	0.41625
66374	1.98667	1.68554			66337	0.04	0.4
66375	2.00108	1.70199			66337.5	0.03857	0.38
66376	2.01314	1.72205			66338	0.03714	0.35875
66377	2.02379	1.7444			66338.5	0.03714	0.33875
66378	2.03295	1.76924			66339	0.03714	0.3225
66379	2.04259	1.79736			66339.5	0.03714	0.30625
66380	2.05288	1.82689			66340	0.03714	0.295
66381	2.06448	1.85988			66340.5	0.03714	0.2875
66382	2.07561	1.89191			66341	0.03714	0.27875
66383	2.08589	1.92304			66341.5	0.03571	0.27125
66384	2.0991	1.95458			66342	0.03571	0.265
66385	2.11128	1.98261			66342.5	0.03571	0.255
66386	2.12522	2.00839			66343	0.03571	0.24625
66387	2.13858	2.03466			66343.5	0.03571	0.23625
66388	2.15069	2.06024			66344	0.03571	0.23125
66389	2.16475	2.08475			66344.5	0.03714	0.22125
66390	2.17854	2.11002			66345	0.03429	0.21625
66391	2.19471	2.13676			66345.5	0.03286	0.21125
66392	2.21174	2.16264			66346	0.03286	0.2075
66393	2.22944	2.18993			66346.5	0.03286	0.2
66394	2.24686	2.21773			66347	0.03143	0.19625
66395	2.26367	2.24621			66347.5	0.03143	0.1925
66396	2.28123	2.27664			66348	0.03	0.18875
66397	2.3007	2.31101			66348.5	0.03	0.1875
66398	2.32335	2.34777			66349	0.03	0.18625
66399	2.346	2.38563			66349.5	0.03143	0.185
66400	2.37109	2.42611			66350	0.03143	0.18375
66401	2.39817	2.46863			66350.5	0.03143	0.17625
66402	2.43203	2.51614			66351	0.03429	0.17625
66403	2.47247	2.56897			66351.5	0.03571	0.1725
66404	2.51641	2.62627			66352	0.03714	0.1725
66405	2.56692	2.68856			66352.5	0.03714	0.16875
66406	2.62858	2.75847			66353	0.03714	0.165
66407	2.69289	2.8308			66353.5	0.03714	0.16125
66408	2.76265	2.91023			66354	0.03857	0.16125
66409	2.83846	2.99413			66354.5	0.04	0.15875
66410	2.91697	3.07769			66355	0.04143	0.15875
66411	2.99914	3.16333			66355.5	0.04143	0.1575
66412	3.08427	3.24996			66356	0.04429	0.15875
66413	3.17188	3.33834			66356.5	0.04571	0.16
66414	3.26827	3.43195			66357	0.04857	0.16125
66415	3.38196	3.53339			66357.5	0.05143	0.1625
66416	3.51203	3.64961			66358	0.05286	0.16125
66417	3.66721	3.79391			66358.5	0.05857	0.16125
66418	3.86048	3.9812			66359	0.06	0.16
66419	4.11057	4.23467			66359.5	0.06143	0.16
66420	4.44727	4.58129			66360	0.06286	0.15875
66421	4.89229	5.0528			66360.5	0.06571	0.1575
66422	5.47715	5.69591			66361	0.07143	0.1575
66423	6.24459	6.56509			66361.5	0.07286	0.15625
66424	7.23823	7.73023			66362	0.07571	0.15875
66425	8.51101	9.27451			66362.5	0.07857	0.16
66426	10.1293	11.3091			66363	0.08143	0.16125
66427	12.169	13.9638			66363.5	0.08571	0.15875
66428	14.6873	17.3818			66364	0.08857	0.16125
66429	17.7675	21.7247			66364.5	0.09	0.16125
66430	21.4618	27.1596			66365	0.09429	0.16125
66431	25.7723	33.7669			66365.5	0.09714	0.16125
66432	30.6556	41.554			66366	0.10143	0.1625
66433	36.0172	50.3733			66366.5	0.10286	0.1625
66434	53.045	59.9153			66367	0.10429	0.165
66435	60.0491	69.5887			66367.5	0.10571	0.165
66436	66.6164	78.8349			66368	0.10571	0.165
66437	72.1807	86.8436			66368.5	0.10857	0.16625
66438	76.3902	92.9146			66369	0.11	0.16875
66439	78.8701	96.4415			66369.5	0.11	0.16875
66440	79.4495	97.2242			66370	0.10857	0.16875
66441	78.1341	95.2614			66370.5	0.10857	0.16875
66442	75.1378	90.8625			66371	0.10714	0.17125
66443	70.8032	84.6146			66371.5	0.10857	0.17375
66444	65.5459	77.1221			66372	0.10857	0.17625
66445	59.8099	69.0477			66372.5	0.10857	0.1775
66446	53.9376	60.9763			66373	0.10714	0.18
66447	48.2875	53.2902			66373.5	0.10714	0.18125
66448	43.1221	46.3909			66374	0.10286	0.18
66449	38.3497	40.2383			66374.5	0.1	0.18
66450	34.0576	34.9566			66375	0.09857	0.18125
66451	30.328	30.4886			66375.5	0.09857	0.18125
66452	27.1573	26.7852			66376	0.09714	0.18
66453	18.8444	23.7652			66376.5	0.09571	0.1825
66454	17.0983	21.3123			66377	0.09429	0.185
66455	15.6789	19.3497			66377.5	0.09286	0.1875
66456	14.5348	17.7982			66378	0.09286	0.1875
66457	13.6184	16.5827			66378.5	0.09143	0.1925
66458	12.8872	15.6363			66379	0.09	0.19125
66459	12.3164	14.9089			66379.5	0.08857	0.19375
66460	11.8688	14.3646			66380	0.08429	0.19375
66461	11.5316	13.9721			66380.5	0.08286	0.19625
66462	11.2718	13.6974			66381	0.08286	0.19625
66463	11.0732	13.5154			66381.5	0.08143	0.2025
66464	10.9217	13.4084			66382	0.08	0.2025
66465	10.8201	13.3669			66382.5	0.08	0.20625
66466	10.7403	13.3573			66383	0.08	0.20875
66467	10.6836	13.3806			66383.5	0.07857	0.2075
66468	10.6451	13.4288			66384	0.07571	0.2075
66469	10.6175	13.4855			66384.5	0.07571	0.21
66470	10.6001	13.55			66385	0.07571	0.21125
66471	10.5991	13.6096			66385.5	0.07429	0.21375
66472	10.6073	13.6756			66386	0.07286	0.2125
66473	10.6219	13.7254			66386.5	0.07143	0.21125
66474	10.6411	13.7605			66387	0.07	0.2125
66475	10.6625	13.7826			66387.5	0.07	0.215
66476	10.6878	13.7895			66388	0.06857	0.21625
66477	10.7087	13.7785			66388.5	0.07	0.22
66478	10.7213	13.7518			66389	0.07	0.22375
66479	10.74	13.7163			66389.5	0.07	0.2275
66480	10.7533	13.6602			66390	0.07	0.23125
66481	10.7724	13.592			66390.5	0.07	0.23375
66482	10.792	13.5106			66391	0.07	0.2375
66483	10.8077	13.4186			66391.5	0.07	0.24375
66484	10.8095	13.3098			66392	0.07	0.2475
66485	10.797	13.1854			66392.5	0.06857	0.2475
66486	10.7721	13.0487			66393	0.07	0.24875
66487	10.7363	12.9035			66393.5	0.07	0.255
66488	10.6863	12.7426			66394	0.07143	0.26125
66489	10.6258	12.5735			66394.5	0.07143	0.26125
66490	10.541	12.3904			66395	0.07286	0.26625
66491	10.4408	12.1968			66395.5	0.07714	0.2725
66492	10.3304	11.9975			66396	0.07857	0.2775
66493	10.2151	11.8051			66396.5	0.07857	0.28
66494	10.1027	11.6178			66397	0.08	0.2875
66495	9.98411	11.4432			66397.5	0.08143	0.29375
66496	9.8526	11.2725			66398	0.08143	0.30125
66497	9.73315	11.1239			66398.5	0.08143	0.3075
66498	9.62948	10.9927			66399	0.08286	0.31125
66499	9.54949	10.8874			66399.5	0.08429	0.32125
66500	9.48312	10.8013			66400	0.08714	0.3275
66501	9.43651	10.7381			66400.5	0.08714	0.33375
66502	9.40736	10.6879			66401	0.08857	0.33625
66503	9.38259	10.6397			66401.5	0.09	0.345
66504	9.36971	10.6012			66402	0.09143	0.3575
66505	9.36228	10.5694			66402.5	0.09286	0.36625
66506	9.3571	10.5496			66403	0.09571	0.37125
66507	9.34729	10.5246			66403.5	0.09714	0.3775
66508	9.33255	10.5025			66404	0.09857	0.3825
66509	9.31957	10.4611			66404.5	0.1	0.39125
66510	9.30417	10.4068			66405	0.10429	0.4025
66511	9.27922	10.3432			66405.5	0.10714	0.4125
66512	9.24134	10.2687			66406	0.10857	0.425
66513	9.19889	10.1826			66406.5	0.11286	0.43875
66514	9.14022	10.0864			66407	0.12	0.45
66515	9.07097	9.98412			66407.5	0.12429	0.46
66516	8.99216	9.88587			66408	0.12571	0.4725
66517	8.90062	9.79809			66408.5	0.12857	0.48375
66518	8.79686	9.7233			66409	0.13286	0.50125
66519	8.68567	9.67245			66409.5	0.14143	0.51375
66520	8.5756	9.65878			66410	0.14714	0.53125
66521	8.44333	9.64859			66410.5	0.15	0.54375
66522	8.34718	9.73255			66411	0.15857	0.56625
66523	8.29437	9.90548			66411.5	0.16286	0.58875
66524	8.25388	10.1511			66412	0.17143	0.61375
66525	8.24418	10.4797			66412.5	0.17714	0.6375
66526	8.26692	10.904			66413	0.18429	0.66125
66527	8.31495	11.4128			66413.5	0.19571	0.685
66528	8.38752	12.0034			66414	0.20429	0.71625
66529	8.47637	12.6619			66414.5	0.21714	0.7525
66530	8.58032	13.3712			66415	0.23	0.79125
66531	8.68823	14.1032			66415.5	0.24429	0.83625
66532	8.79257	14.8287			66416	0.26	0.88625
66533	8.89616	15.5143			66416.5	0.27714	0.94125
66534	8.99735	16.1314			66417	0.29714	1.005
66535	9.10075	16.6576			66417.5	0.32143	1.08125
66536	9.20775	17.0588			66418	0.34857	1.17625
66537	9.32102	17.3209			66418.5	0.38143	1.275
66538	9.45194	17.4448			66419	0.41286	1.395
66539	9.61023	17.4374			66419.5	0.45143	1.52125
66540	9.80679	17.3013			66420	0.49857	1.6725
66541	10.0506	17.0604			66420.5	0.54714	1.85625
66542	10.3617	16.7459			66421	0.60571	2.08625
66543	10.7593	16.3986			66421.5	0.67429	2.36125
66544	11.2476	16.0351			66422	0.74857	2.69625
66545	11.8461	15.6785			66422.5	0.84	3.10875
66546	12.5681	15.3614			66423	0.95286	3.59375
66547	13.4224	15.0926			66423.5	1.07714	4.18
66548	14.4072	14.8821			66424	1.23	4.88875
66549	15.5072	14.7226			66424.5	1.41571	5.70125
66550	16.7112	14.6175			66425	1.62714	6.7
66551	17.988	14.5646			66425.5	1.86571	7.9275
66552	19.2992	14.5511			66426	2.16429	9.41875
66553	20.5873	14.5568			66426.5	2.49143	11.1288
66554	21.8187	14.5768			66427	2.86	13.1175
66555	22.9223	14.5925			66427.5	3.28286	15.55
66556	23.8425	14.6058			66428	3.77571	18.3637
66557	24.5126	14.5756			66428.5	4.33571	21.6262
66558	24.8908	14.4994			66429	4.99571	25.2188
66559	24.9707	14.374			66429.5	5.73429	29.145
66560	24.747	14.1953			66430	6.51857	33.6262
66561	24.2557	13.9704			66430.5	7.38857	38.5625
66562	23.5538	13.7054			66431	8.31	44.02
66563	22.664	13.3979			66431.5	9.31429	49.6487
66564	21.6585	13.0648			66432	10.31	55.5838
66565	20.5249	12.7066			66432.5	11.3857	61.5575
66566	19.3286	12.3321			66433	12.4629	67.2463
66567	18.1434	11.9577			66433.5	13.5657	72.9038
66568	16.9951	11.5937			66434	14.6229	78.3875
66569	15.9311	11.2492			66434.5	15.5814	83.725
66570	14.9473	10.9284			66435	16.47	88.4287
66571	14.0669	10.6358			66435.5	17.2543	92.605
66572	13.2852	10.3675			66436	17.9914	95.89
66573	12.5961	10.1251			66436.5	18.5686	98.185
66574	11.9938	9.90396			66437	19.0514	99.3825
66575	11.4815	9.70618			66437.5	19.3714	99.8725
66576	11.0588	9.5323			66438	19.5343	99.2662
66577	10.7086	9.385			66438.5	19.5186	97.5138
66578	10.4202	9.26279			66439	19.3443	95.1213
66579	10.2015	9.17218			66439.5	19.17	92.3637
66580	10.048	9.11978			66440	18.8957	89.3012
66581	9.95466	9.10773			66440.5	18.4229	85.2087
66582	9.92151	9.14521			66441	17.72	81.06
66583	9.94335	9.23833			66441.5	16.96	76.9762
66584	10.04	9.39914			66442	16.1743	72.4475
66585	10.1953	9.62792			66442.5	15.3314	67.545
66586	10.4057	9.93465			66443	14.5586	62.7
66587	10.7023	10.3305			66443.5	13.6929	58.08
66588	11.0566	10.8085			66444	12.8186	53.8387
66589	11.4629	11.3703			66444.5	11.9729	49.6463
66590	11.9055	12.0149			66445	11.14	45.7425
66591	12.3923	12.735			66445.5	10.36	42.0412
66592	12.9139	13.5216			66446	9.51571	38.6863
66593	13.4435	14.3458			66446.5	8.80143	35.6925
66594	13.9868	15.1967			66447	8.12429	32.9025
66595	14.5332	16.0588			66447.5	7.46571	30.3575
66596	15.0697	16.8939			66448	6.83714	27.9775
66597	15.5693	17.6598			66448.5	6.31	25.8188
66598	16.0152	18.3269			66449	5.83143	23.9
66599	16.4084	18.8717			66449.5	5.40571	22.255
66600	16.7168	19.2523			66450	5.00714	20.6225
66601	16.9235	19.4406			66450.5	4.64429	19.2037
66602	17.0332	19.4373			66451	4.29143	17.9925
66603	17.0526	19.2563			66451.5	4.01714	16.9513
66604	16.9785	18.9035			66452	3.76571	16.065
66605	16.8287	18.3963			66452.5	3.54714	15.1975
66606	16.5833	17.7679			66453	3.34571	14.4913
66607	16.2606	17.0565			66453.5	3.16143	13.7625
66608	15.8674	16.288			66454	2.99714	13.1475
66609	15.4384	15.503			66454.5	2.86286	12.6387
66610	14.9898	14.7243			66455	2.74571	12.2225
66611	14.5481	13.977			66455.5	2.62429	11.7812
66612	14.1054	13.2718			66456	2.52	11.325
66613	13.6841	12.6196			66456.5	2.44286	10.8775
66614	13.2807	12.0301			66457	2.36857	10.5013
66615	12.9009	11.507			66457.5	2.29	10.185
66616	12.5467	11.0458			66458	2.21143	9.9325
66617	12.2124	10.6462			66458.5	2.16	9.695
66618	11.9095	10.3107			66459	2.11571	9.47
66619	11.6319	10.0293			66459.5	2.08143	9.2175
66620	11.3741	9.79648			66460	2.03143	8.9825
66621	11.1542	9.62278			66460.5	1.97857	8.77625
66622	10.9574	9.49008			66461	1.93714	8.60875
66623	10.7575	9.38053			66461.5	1.9	8.42875
66624	10.579	9.304			66462	1.88143	8.22
66625	10.4183	9.25738			66462.5	1.84714	8.05625
66626	10.2791	9.23951			66463	1.81857	7.95125
66627	10.1509	9.23423			66463.5	1.78714	7.81375
66628	10.0327	9.23546			66464	1.76429	7.66
66629	9.93188	9.24587			66464.5	1.75143	7.52875
66630	9.84062	9.26248			66465	1.74143	7.3475
66631	9.76309	9.28351			66465.5	1.71571	7.215
66632	9.69544	9.30019			66466	1.68714	7.05875
66633	9.62849	9.30872			66466.5	1.66571	6.98625
66634	9.56766	9.31439			66467	1.64857	6.88625
66635	9.51873	9.31727			66467.5	1.62571	6.79
66636	9.46302	9.31395			66468	1.61571	6.65875
66637	9.41783	9.30572			66468.5	1.60714	6.55625
66638	9.3791	9.29189			66469	1.58286	6.435
66639	9.35811	9.27437			66469.5	1.55	6.35625
66640	9.34609	9.25137			66470	1.51571	6.26875
66641	9.33982	9.22904			66470.5	1.49857	6.2275
66642	9.34758	9.2098			66471	1.48429	6.21375
66643	9.36415	9.19203			66471.5	1.47429	6.20375
66644	9.39834	9.17838			66472	1.48571	6.1875
66645	9.43076	9.1608			66472.5	1.48	6.135
66646	9.47642	9.15051			66473	1.46571	6.1375
66647	9.52753	9.14148			66473.5	1.45286	6.18125
66648	9.57484	9.12795			66474	1.44571	6.195
66649	9.63002	9.11694			66474.5	1.44286	6.265
66650	9.68455	9.09928			66475	1.44429	6.3375
66651	9.73276	9.07615			66475.5	1.43857	6.4325
66652	9.77013	9.03879			66476	1.44143	6.52875
66653	9.78127	8.98971			66476.5	1.43429	6.66625
66654	9.76786	8.93061			66477	1.44286	6.78
66655	9.73291	8.86231			66477.5	1.45429	6.90875
66656	9.67793	8.78518			66478	1.47429	7.0225
66657	9.60469	8.69435			66478.5	1.49286	7.14125
66658	9.52186	8.59939			66479	1.51143	7.28125
66659	9.43502	8.50267			66479.5	1.52714	7.4725
66660	9.34619	8.40718			66480	1.54429	7.72125
66661	9.26384	8.31976			66480.5	1.55857	7.96625
66662	9.1961	8.24596			66481	1.57429	8.2
66663	9.14032	8.18246			66481.5	1.59857	8.445
66664	9.10404	8.13122			66482	1.62857	8.69125
66665	9.081	8.09323			66482.5	1.67143	8.915
66666	9.06687	8.06291			66483	1.70714	9.1025
66667	9.07083	8.05055			66483.5	1.73571	9.315
66668	9.07528	8.04031			66484	1.76	9.5725
66669	9.0866	8.03732			66484.5	1.77286	9.82375
66670	9.09368	8.03564			66485	1.79	10.0325
66671	9.09743	8.03472			66485.5	1.8	10.285
66672	9.08866	8.02705			66486	1.83	10.4563
66673	9.06633	8.01038			66486.5	1.87	10.62
66674	9.03691	7.98515			66487	1.88857	10.76
66675	9.00094	7.95454			66487.5	1.90143	10.885
66676	8.95455	7.9201			66488	1.90571	11.035
66677	8.90346	7.87948			66488.5	1.92	11.1312
66678	8.85395	7.83964			66489	1.92714	11.2688
66679	8.80278	7.80207			66489.5	1.92143	11.3
66680	8.76679	7.7726			66490	1.91	11.3
66681	8.72112	7.74059			66490.5	1.89714	11.225
66682	8.68535	7.71919			66491	1.87571	11.1562
66683	8.65226	7.7065			66491.5	1.86143	11.05
66684	8.61996	7.70246			66492	1.85	10.9663
66685	8.59619	7.71346			66492.5	1.84714	10.8438
66686	8.57566	7.73592			66493	1.84571	10.7137
66687	8.56519	7.77444			66493.5	1.83714	10.5675
66688	8.55559	7.82097			66494	1.82857	10.4362
66689	8.54644	7.873			66494.5	1.81714	10.21
66690	8.54488	7.93555			66495	1.82571	10.0213
66691	8.54768	8.00481			66495.5	1.83	9.84875
66692	8.55717	8.07919			66496	1.83857	9.685
66693	8.56942	8.15511			66496.5	1.82429	9.50125
66694	8.57931	8.22961			66497	1.82857	9.24875
66695	8.60124	8.299			66497.5	1.84	9.0375
66696	8.61461	8.35849			66498	1.85143	8.80125
66697	8.62677	8.41453			66498.5	1.86286	8.55625
66698	8.63322	8.45183			66499	1.86286	8.34875
66699	8.64199	8.48207			66499.5	1.87714	8.15375
66700	8.66085	8.48242			66500	1.89429	7.95625
66701	8.686	8.46169			66500.5	1.91714	7.7725
66702	8.72238	8.42535			66501	1.92714	7.6275
66703	8.77159	8.38081			66501.5	1.94429	7.49125
66704	8.83372	8.32521			66502	1.96143	7.35375
66705	8.90694	8.26593			66502.5	1.98429	7.20625
66706	8.99356	8.2022			66503	2.00143	7.07125
66707	9.09954	8.13935			66503.5	2.02	6.9725
66708	9.22284	8.08225			66504	2.04	6.91125
66709	9.36858	8.03431			66504.5	2.05857	6.7875
66710	9.51872	7.98945			66505	2.07429	6.7075
66711	9.68008	7.94679			66505.5	2.09429	6.6125
66712	9.85625	7.91591			66506	2.10714	6.56625
66713	10.0288	7.88663			66506.5	2.12857	6.50875
66714	10.2015	7.86554			66507	2.13857	6.45
66715	10.3659	7.84775			66507.5	2.15	6.4
66716	10.5259	7.83402			66508	2.16143	6.325
66717	10.6611	7.81939			66508.5	2.17571	6.20625
66718	10.7749	7.80599			66509	2.18714	6.11125
66719	10.8547	7.79035			66509.5	2.18	6.0325
66720	10.9107	7.77902			66510	2.16429	5.9475
66721	10.9298	7.76093			66510.5	2.13714	5.8275
66722	10.9037	7.73622			66511	2.10286	5.72
66723	10.8444	7.70458			66511.5	2.06	5.6125
66724	10.7479	7.66591			66512	2.02714	5.5275
66725	10.6298	7.62232			66512.5	1.98857	5.4425
66726	10.4892	7.57472			66513	1.96429	5.325
66727	10.3313	7.52386			66513.5	1.94429	5.195
66728	10.1666	7.46949			66514	1.91714	5.07
66729	10.0003	7.419			66514.5	1.88857	4.97625
66730	9.83545	7.36888			66515	1.85143	4.9
66731	9.67803	7.32198			66515.5	1.82	4.835
66732	9.53287	7.27767			66516	1.79143	4.755
66733	9.40577	7.23728			66516.5	1.76571	4.67375
66734	9.29106	7.20279			66517	1.75	4.6025
66735	9.20154	7.17801			66517.5	1.72714	4.5175
66736	9.13047	7.15484			66518	1.71	4.4275
66737	9.06883	7.1368			66518.5	1.68714	4.335
66738	9.02966	7.1228			66519	1.66	4.2825
66739	9.00493	7.11959			66519.5	1.65	4.24625
66740	8.9923	7.12649			66520	1.64143	4.215
66741	8.99115	7.1441			66520.5	1.63429	4.1625
66742	9.00977	7.17369			66521	1.61571	4.1125
66743	9.05261	7.21886			66521.5	1.6	4.08375
66744	9.11938	7.282			66522	1.61714	4.0725
66745	9.19793	7.35611			66522.5	1.63286	4.065
66746	9.29087	7.43995			66523	1.65286	4.05875
66747	9.40224	7.53841			66523.5	1.65714	4.0875
66748	9.51962	7.64375			66524	1.65286	4.15375
66749	9.64746	7.75772			66524.5	1.66	4.21625
66750	9.77881	7.88085			66525	1.68286	4.25625
66751	9.91421	8.0069			66525.5	1.70571	4.30875
66752	10.0559	8.13504			66526	1.73	4.3775
66753	10.1944	8.25964			66526.5	1.76	4.45
66754	10.3204	8.37732			66527	1.79143	4.49875
66755	10.4392	8.48398			66527.5	1.82429	4.54625
66756	10.5491	8.57947			66528	1.84714	4.62
66757	10.6406	8.65944			66528.5	1.86429	4.7
66758	10.7195	8.72373			66529	1.89857	4.78875
66759	10.7814	8.76343			66529.5	1.93286	4.86875
66760	10.8235	8.77905			66530	1.97143	4.9425
66761	10.8527	8.77716			66530.5	2.01429	5.0475
66762	10.8587	8.75133			66531	2.05571	5.17875
66763	10.8465	8.70355			66531.5	2.08571	5.29125
66764	10.8151	8.63499			66532	2.11714	5.41125
66765	10.7656	8.54776			66532.5	2.15714	5.51125
66766	10.7027	8.44565			66533	2.20714	5.6425
66767	10.6329	8.33579			66533.5	2.26714	5.77625
66768	10.5659	8.22416			66534	2.34143	5.9025
66769	10.4991	8.11174			66534.5	2.42714	6.0225
66770	10.4377	8.00122			66535	2.50571	6.12375
66771	10.3638	7.88658			66535.5	2.57	6.2775
66772	10.3057	7.77782			66536	2.65714	6.395
66773	10.2243	7.67421			66536.5	2.77714	6.50375
66774	10.1352	7.57353			66537	2.89571	6.5925
66775	10.0383	7.48161			66537.5	3.03286	6.6325
66776	9.94467	7.39727			66538	3.19429	6.65
66777	9.85525	7.3175			66538.5	3.39	6.62875
66778	9.7613	7.24102			66539	3.60429	6.64125
66779	9.66739	7.16825			66539.5	3.84714	6.63
66780	9.58126	7.10235			66540	4.13571	6.66625
66781	9.5063	7.04302			66540.5	4.45	6.62375
66782	9.43708	6.98892			66541	4.82429	6.54125
66783	9.37322	6.93981			66541.5	5.26429	6.4525
66784	9.32308	6.9002			66542	5.77429	6.3475
66785	9.28399	6.86861			66542.5	6.39286	6.2475
66786	9.24966	6.84205			66543	7.16	6.14625
66787	9.21077	6.81937			66543.5	8.03857	6.05125
66788	9.17128	6.80349			66544	9.05	5.9625
66789	9.13735	6.79577			66544.5	10.3029	5.85625
66790	9.11145	6.79255			66545	11.7271	5.735
66791	9.09475	6.79142			66545.5	13.3771	5.60125
66792	9.0646	6.79083			66546	15.2229	5.46125
66793	9.04651	6.80069			66546.5	17.2771	5.3425
66794	9.01738	6.80209			66547	19.7029	5.24375
66795	8.98705	6.80114			66547.5	22.4314	5.14
66796	8.97227	6.80281			66548	25.6629	5.0375
66797	8.94429	6.7958			66548.5	29.1629	4.94625
66798	8.92538	6.78956			66549	33.0429	4.8475
66799	8.90154	6.7772			66549.5	37.2514	4.73375
66800	8.87894	6.76272			66550	41.93	4.6275
66801	8.85971	6.74934			66550.5	46.8757	4.55375
66802	8.8329	6.73066			66551	51.8514	4.5025
66803	8.80724	6.71389			66551.5	56.8457	4.4525
66804	8.78643	6.69902			66552	61.7857	4.43375
66805	8.76616	6.68261			66552.5	67.1229	4.39875
66806	8.74966	6.66281			66553	72.4471	4.37375
66807	8.73227	6.64114			66553.5	77.3243	4.32375
66808	8.71817	6.61955			66554	82.0786	4.29875
66809	8.71128	6.59731			66554.5	86.1929	4.275
66810	8.70547	6.57328			66555	89.9771	4.27375
66811	8.70993	6.55348			66555.5	92.7871	4.275
66812	8.72021	6.53469			66556	94.7686	4.28375
66813	8.74183	6.52075			66556.5	96.2071	4.27875
66814	8.77153	6.51228			66557	97.0257	4.265
66815	8.81128	6.51219			66557.5	97.2114	4.24
66816	8.85477	6.52279			66558	96.5571	4.2775
66817	8.90958	6.54445			66558.5	94.7957	4.28875
66818	8.967	6.57261			66559	92.7357	4.30125
66819	9.03295	6.60713			66559.5	90.51	4.3
66820	9.1036	6.64633			66560	87.6643	4.31125
66821	9.16186	6.68176			66560.5	84.5329	4.32125
66822	9.21764	6.71595			66561	80.8514	4.29375
66823	9.2688	6.74489			66561.5	77.05	4.26625
66824	9.31921	6.76769			66562	73.1814	4.26125
66825	9.35795	6.78282			66562.5	69.4257	4.25625
66826	9.3813	6.78911			66563	66.0557	4.2525
66827	9.39061	6.78554			66563.5	62.22	4.24625
66828	9.39756	6.77863			66564	58.3929	4.2425
66829	9.39701	6.76415			66564.5	54.7486	4.225
66830	9.41049	6.74893			66565	51.3214	4.19875
66831	9.40612	6.73648			66565.5	48.1171	4.18
66832	9.3871	6.71752			66566	45.1557	4.1675
66833	9.35696	6.69271			66566.5	42.2757	4.16
66834	9.32828	6.66781			66567	39.58	4.12875
66835	9.29968	6.64488			66567.5	37.0043	4.10375
66836	9.27689	6.62405			66568	34.79	4.09375
66837	9.2488	6.60257			66568.5	32.7086	4.06
66838	9.22696	6.58603			66569	30.8	4.0525
66839	9.20775	6.57048			66569.5	29.0386	4.06125
66840	9.19165	6.55561			66570	27.3643	4.0625
66841	9.17886	6.54558			66570.5	25.8171	4.06125
66842	9.16378	6.53721			66571	24.3129	4.03125
66843	9.14568	6.53198			66571.5	23.09	4.03125
66844	9.13083	6.53216			66572	21.8857	4.00625
66845	9.11747	6.5322			66572.5	20.7443	3.99
66846	9.1113	6.53672			66573	19.7329	3.97625
66847	9.10963	6.54587			66573.5	18.7057	3.96375
66848	9.10992	6.55709			66574	17.87	3.94375
66849	9.11771	6.57238			66574.5	17.0586	3.9275
66850	9.13104	6.58907			66575	16.3171	3.8975
66851	9.15449	6.60764			66575.5	15.6143	3.8825
66852	9.18019	6.62615			66576	14.9614	3.8925
66853	9.21515	6.64301			66576.5	14.36	3.905
66854	9.23308	6.65868			66577	13.7657	3.94375
66855	9.25172	6.67193			66577.5	13.1929	3.97
66856	9.26662	6.68358			66578	12.7243	3.9625
66857	9.27892	6.69574			66578.5	12.2957	3.98625
66858	9.29201	6.70337			66579	11.9057	4.0225
66859	9.31392	6.70923			66579.5	11.5714	4.07875
66860	9.31791	6.71109			66580	11.2543	4.14875
66861	9.32215	6.71433			66580.5	10.9243	4.2325
66862	9.32242	6.7145			66581	10.6529	4.32
66863	9.329	6.71507			66581.5	10.4086	4.43875
66864	9.34515	6.7138			66582	10.23	4.535
66865	9.36216	6.70504			66582.5	10.0643	4.6675
66866	9.38692	6.69593			66583	9.91571	4.82125
66867	9.42413	6.68694			66583.5	9.77714	4.99125
66868	9.46445	6.67546			66584	9.67	5.18625
66869	9.51364	6.6647			66584.5	9.62	5.39625
66870	9.55653	6.65			66585	9.58	5.65625
66871	9.6007	6.63259			66585.5	9.54571	5.9475
66872	9.64367	6.6139			66586	9.52	6.2825
66873	9.68906	6.59622			66586.5	9.54857	6.63375
66874	9.72864	6.5785			66587	9.59429	7.00125
66875	9.77149	6.55973			66587.5	9.61857	7.40625
66876	9.80572	6.53942			66588	9.65571	7.8675
66877	9.83977	6.5209			66588.5	9.74429	8.3625
66878	9.86125	6.50069			66589	9.86429	8.905
66879	9.87357	6.48007			66589.5	10.0129	9.46125
66880	9.87097	6.4572			66590	10.1386	10.0738
66881	9.85924	6.43679			66590.5	10.24	10.8087
66882	9.84557	6.42019			66591	10.3529	11.5488
66883	9.82933	6.41057			66591.5	10.5071	12.3238
66884	9.81641	6.40839			66592	10.7029	13.1263
66885	9.80071	6.41185			66592.5	10.9129	13.9525
66886	9.78114	6.42076			66593	11.1357	14.8588
66887	9.76381	6.43532			66593.5	11.3657	15.7163
66888	9.75737	6.46503			66594	11.66	16.5663
66889	9.75995	6.50171			66594.5	11.93	17.2888
66890	9.76472	6.54408			66595	12.1929	18.0287
66891	9.78396	6.57817			66595.5	12.47	18.7237
66892	9.80352	6.60044			66596	12.7529	19.38
66893	9.82447	6.62267			66596.5	12.9886	19.9563
66894	9.84941	6.64111			66597	13.26	20.485
66895	9.86364	6.65352			66597.5	13.5171	20.905
66896	9.86948	6.66211			66598	13.7843	21.1625
66897	9.87322	6.66709			66598.5	14.1086	21.2888
66898	9.86776	6.66569			66599	14.5043	21.545
66899	9.85794	6.65932			66599.5	14.8414	21.685
66900	9.85642	6.65734			66600	15.1686	21.67
66901	9.86208	6.65552			66600.5	15.4786	21.4537
66902	9.85657	6.65278			66601	15.8014	21.2125
66903	9.85794	6.65309			66601.5	16.1786	20.915
66904	9.85958	6.65369			66602	16.5486	20.535
66905	9.87091	6.65467			66602.5	16.8743	20.0738
66906	9.88979	6.66022			66603	17.2371	19.5725
66907	9.90894	6.66494			66603.5	17.5814	19.075
66908	9.93685	6.67287			66604	17.98	18.5837
66909	9.96981	6.68479			66604.5	18.2657	18.0487
66910	10.0012	6.69919			66605	18.6243	17.515
66911	10.0322	6.71769			66605.5	18.9943	16.98
66912	10.0728	6.74095			66606	19.2929	16.4187
66913	10.091	6.7555			66606.5	19.59	15.9337
66914	10.1079	6.77572			66607	19.8343	15.4775
66915	10.1218	6.79247			66607.5	20.1071	14.9637
66916	10.1213	6.80331			66608	20.3529	14.4337
66917	10.1226	6.81659			66608.5	20.4843	13.9663
66918	10.123	6.83063			66609	20.59	13.5825
66919	10.1108	6.84199			66609.5	20.5886	13.1725
66920	10.1091	6.84507			66610	20.5829	12.8087
66921	10.1195	6.84849			66610.5	20.5229	12.5013
66922	10.1357	6.84988			66611	20.3886	12.1263
66923	10.1358	6.84491			66611.5	20.1986	11.7775
66924	10.1324	6.83615			66612	19.8957	11.4
66925	10.1275	6.82523			66612.5	19.5571	11.095
66926	10.1263	6.81308			66613	19.15	10.8012
66927	10.1229	6.7985			66613.5	18.7857	10.5488
66928	10.1167	6.78104			66614	18.4371	10.2513
66929	10.1	6.75996			66614.5	18.0957	9.93
66930	10.0763	6.74141			66615	17.7	9.7125
66931	10.0529	6.72404			66615.5	17.2557	9.475
66932	10.0269	6.70627			66616	16.7886	9.25375
66933	9.99571	6.68474			66616.5	16.3543	9.07625
66934	9.96633	6.66106			66617	15.84	8.8625
66935	9.94583	6.64093			66617.5	15.38	8.6675
66936	9.92145	6.61988			66618	14.9057	8.44375
66937	9.89306	6.59424			66618.5	14.4243	8.28
66938	9.86669	6.57036			66619	13.8843	8.08375
66939	9.83853	6.5411			66619.5	13.4586	7.94125
66940	9.81523	6.51101			66620	13.0743	7.69
66941	9.78179	6.47453			66620.5	12.6571	7.46875
66942	9.75379	6.43885			66621	12.2843	7.2975
66943	9.70843	6.3963			66621.5	11.8957	7.16625
66944	9.65687	6.3535			66622	11.54	6.98875
66945	9.61029	6.31436			66622.5	11.1929	6.8075
66946	9.56804	6.27386			66623	10.9057	6.71375
66947	9.54197	6.24152			66623.5	10.6071	6.62
66948	9.53436	6.22301			66624	10.2814	6.54
66949	9.5477	6.22717			66624.5	9.98571	6.39875
66950	9.58573	6.25443			66625	9.68714	6.27
66951	9.66812	6.31438			66625.5	9.48714	6.2
66952	9.80318	6.41659			66626	9.32286	6.1575
66953	10.0148	6.56606			66626.5	9.12	6.09625
66954	8.61844	6.76159			66627	8.90857	5.975
66955	8.61844	7.0047			66627.5	8.70714	5.8575
66956	8.61844	7.0047			66628	8.51286	5.78625
66957	8.61844	7.0047			66628.5	8.35	5.71625
66958	8.61844	7.0047			66629	8.22714	5.63875
66959	8.61844	7.0047			66629.5	8.10143	5.56125
66960	8.61844	7.0047			66630	7.94	5.5075
66961	8.61844	7.0047			66630.5	7.79143	5.51
66962	8.61844	7.0047			66631	7.66714	5.5
66963	8.61844	7.0047			66631.5	7.56714	5.5
66964	8.61844	7.0047			66632	7.46	5.49625
66965	8.61844	7.0047			66632.5	7.37	5.485
66966	8.61844	7.0047			66633	7.27143	5.4575
66967	8.61844	7.0047			66633.5	7.15571	5.45375
66968	8.61844	7.0047			66634	7.08	5.425
66969	8.61844	7.0047			66634.5	7.01	5.435
66970	8.61844	7.0047			66635	6.92857	5.4625
66971	8.61844	7.0047			66635.5	6.85429	5.5075
66972	8.61844	7.0047			66636	6.78429	5.51625
66973	8.61844	7.0047			66636.5	6.69286	5.5
66974	8.61844	7.0047			66637	6.57714	5.5075
66975	8.61844	7.0047			66637.5	6.49429	5.51
66976	8.61844	7.0047			66638	6.45	5.54875
66977	8.61844	7.0047			66638.5	6.42571	5.57125
66978	8.61844	7.0047			66639	6.39857	5.58875
66979	8.61844	7.0047			66639.5	6.34857	5.6325
66980	8.61844	7.0047			66640	6.29571	5.6525
66981	8.61844	7.0047			66640.5	6.26571	5.70625
66982	8.61844	7.0047			66641	6.23857	5.76875
66983	8.61844	7.0047			66641.5	6.21286	5.7975
66984	8.61844	7.0047			66642	6.20286	5.8225
66985	8.61844	7.0047			66642.5	6.18571	5.8275
66986	8.61844	7.0047			66643	6.21	5.80625
66987	8.61844	7.0047			66643.5	6.23429	5.79125
66988	8.61844	7.0047			66644	6.28143	5.80875
66989	8.61844	7.0047			66644.5	6.33	5.8275
66990	8.61844	7.0047			66645	6.35286	5.825
66991	8.61844	7.0047			66645.5	6.39	5.82625
66992	8.61844	7.0047			66646	6.48571	5.80875
66993	8.61844	7.0047			66646.5	6.58429	5.8325
66994	8.61844	7.0047			66647	6.68429	5.815
66995	8.61844	7.0047			66647.5	6.75286	5.79125
66996	8.61844	7.0047			66648	6.84857	5.775
66997	8.61844	7.0047			66648.5	6.93714	5.79
66998	8.61844	7.0047			66649	7.02286	5.815
66999	8.61844	7.0047			66649.5	7.13286	5.815
67000	8.61844	7.0047			66650	7.24286	5.7925
					66650.5	7.38286	5.785
					66651	7.55857	5.79125
					66651.5	7.69286	5.785
					66652	7.78	5.75125
					66652.5	7.82286	5.705
					66653	7.89143	5.7225
					66653.5	7.99571	5.72125
					66654	8.13143	5.68375
					66654.5	8.24714	5.65625
					66655	8.30571	5.61875
					66655.5	8.35	5.5875
					66656	8.42714	5.54625
					66656.5	8.50714	5.5225
					66657	8.56714	5.49
					66657.5	8.58429	5.4575
					66658	8.57571	5.38375
					66658.5	8.58143	5.3025
					66659	8.6	5.23875
					66659.5	8.57143	5.195
					66660	8.52429	5.15375
					66660.5	8.48714	5.10875
					66661	8.43571	5.0225
					66661.5	8.39571	4.96625
					66662	8.37571	4.91875
					66662.5	8.34714	4.91125
					66663	8.32143	4.8575
					66663.5	8.27429	4.77625
					66664	8.23	4.69625
					66664.5	8.16286	4.65875
					66665	8.13	4.64125
					66665.5	8.08143	4.59
					66666	8.02714	4.52375
					66666.5	7.98	4.485
					66667	7.93571	4.44625
					66667.5	7.93714	4.4175
					66668	7.86143	4.37625
					66668.5	7.75429	4.3575
					66669	7.66571	4.355
					66669.5	7.56429	4.35375
					66670	7.49857	4.3425
					66670.5	7.41857	4.35
					66671	7.36714	4.35125
					66671.5	7.3	4.3575
					66672	7.24429	4.36125
					66672.5	7.19429	4.3575
					66673	7.15286	4.3325
					66673.5	7.08857	4.3175
					66674	7.02429	4.2925
					66674.5	6.97143	4.29125
					66675	6.88857	4.2975
					66675.5	6.83143	4.285
					66676	6.75857	4.2425
					66676.5	6.69286	4.195
					66677	6.62	4.15625
					66677.5	6.57	4.1175
					66678	6.50857	4.11625
					66678.5	6.42714	4.1225
					66679	6.34429	4.0975
					66679.5	6.28143	4.0725
					66680	6.24857	4.0175
					66680.5	6.18429	3.97375
					66681	6.10714	3.93625
					66681.5	6.06	3.90125
					66682	6.05429	3.86875
					66682.5	5.99714	3.84625
					66683	5.87857	3.80125
					66683.5	5.78429	3.77875
					66684	5.72286	3.77
					66684.5	5.68	3.7775
					66685	5.66286	3.76875
					66685.5	5.65714	3.76625
					66686	5.64286	3.7525
					66686.5	5.62571	3.74625
					66687	5.58857	3.73125
					66687.5	5.57857	3.73875
					66688	5.54429	3.70125
					66688.5	5.52857	3.67
					66689	5.51571	3.63875
					66689.5	5.52714	3.645
					66690	5.54286	3.6275
					66690.5	5.54143	3.62875
					66691	5.57143	3.62875
					66691.5	5.55571	3.63875
					66692	5.53143	3.64875
					66692.5	5.51857	3.68
					66693	5.52571	3.71125
					66693.5	5.54714	3.7275
					66694	5.57571	3.715
					66694.5	5.59571	3.73125
					66695	5.58	3.755
					66695.5	5.56714	3.775
					66696	5.57714	3.79125
					66696.5	5.58429	3.8225
					66697	5.62714	3.83875
					66697.5	5.67286	3.86875
					66698	5.71857	3.8825
					66698.5	5.74571	3.88
					66699	5.79	3.895
					66699.5	5.87429	3.89375
					66700	5.98429	3.8875
					66700.5	6.09857	3.88
					66701	6.21857	3.87875
					66701.5	6.29143	3.87875
					66702	6.4	3.8825
					66702.5	6.55143	3.86125
					66703	6.75429	3.82375
					66703.5	6.95	3.78625
					66704	7.13857	3.76875
					66704.5	7.33	3.74
					66705	7.59714	3.715
					66705.5	7.90571	3.6975
					66706	8.21429	3.69375
					66706.5	8.54286	3.6575
					66707	8.89286	3.64125
					66707.5	9.29714	3.60875
					66708	9.72429	3.6025
					66708.5	10.1586	3.565
					66709	10.6871	3.52375
					66709.5	11.1971	3.48
					66710	11.7386	3.4475
					66710.5	12.2286	3.4275
					66711	12.7457	3.4025
					66711.5	13.3357	3.36875
					66712	13.91	3.32375
					66712.5	14.5129	3.28875
					66713	15.0571	3.275
					66713.5	15.6671	3.2575
					66714	16.2043	3.2475
					66714.5	16.7314	3.24
					66715	17.2586	3.24125
					66715.5	17.7786	3.22875
					66716	18.3543	3.21125
					66716.5	18.8214	3.18875
					66717	19.1443	3.18875
					66717.5	19.4071	3.19375
					66718	19.59	3.1925
					66718.5	19.78	3.185
					66719	19.8843	3.1775
					66719.5	19.9557	3.165
					66720	19.8371	3.15125
					66720.5	19.7257	3.15
					66721	19.5443	3.15
					66721.5	19.4557	3.14125
					66722	19.2143	3.1375
					66722.5	18.9371	3.12625
					66723	18.6157	3.12125
					66723.5	18.2043	3.1325
					66724	17.8043	3.1525
					66724.5	17.41	3.155
					66725	17.0814	3.1475
					66725.5	16.6543	3.15375
					66726	16.2086	3.1775
					66726.5	15.7571	3.1775
					66727	15.35	3.16875
					66727.5	14.9957	3.1575
					66728	14.6371	3.16
					66728.5	14.3043	3.175
					66729	13.9829	3.19125
					66729.5	13.6686	3.20375
					66730	13.3071	3.22125
					66730.5	12.9957	3.23375
					66731	12.7214	3.25
					66731.5	12.4229	3.2875
					66732	12.1614	3.33
					66732.5	11.9357	3.35875
					66733	11.7557	3.39
					66733.5	11.6114	3.415
					66734	11.3914	3.43875
					66734.5	11.1771	3.46875
					66735	10.9129	3.48
					66735.5	10.6914	3.51375
					66736	10.4414	3.53875
					66736.5	10.2229	3.555
					66737	10.0329	3.57
					66737.5	9.84286	3.5875
					66738	9.66286	3.59125
					66738.5	9.44429	3.5925
					66739	9.28571	3.62375
					66739.5	9.13429	3.66625
					66740	8.98429	3.69375
					66740.5	8.77429	3.72
					66741	8.56143	3.75
					66741.5	8.37	3.77375
					66742	8.21571	3.8025
					66742.5	8.09429	3.8275
					66743	7.98	3.8625
					66743.5	7.83714	3.8975
					66744	7.68714	3.9325
					66744.5	7.52571	3.93375
					66745	7.43	3.955
					66745.5	7.31857	3.97625
					66746	7.17857	3.9975
					66746.5	7.05714	4.02125
					66747	6.97143	4.07
					66747.5	6.88714	4.105
					66748	6.85429	4.15625
					66748.5	6.77571	4.21
					66749	6.69	4.255
					66749.5	6.66714	4.32625
					66750	6.67857	4.3975
					66750.5	6.68	4.46375
					66751	6.66714	4.535
					66751.5	6.64429	4.5975
					66752	6.62714	4.64125
					66752.5	6.59	4.70875
					66753	6.6	4.78125
					66753.5	6.61714	4.8425
					66754	6.67143	4.89
					66754.5	6.68857	4.96375
					66755	6.72857	5.08625
					66755.5	6.72286	5.20375
					66756	6.73571	5.26625
					66756.5	6.71714	5.3175
					66757	6.73143	5.35
					66757.5	6.76857	5.3925
					66758	6.82143	5.45375
					66758.5	6.85857	5.50875
					66759	6.90857	5.5525
					66759.5	6.96	5.59
					66760	7.03	5.66375
					66760.5	7.05857	5.71875
					66761	7.11	5.735
					66761.5	7.17429	5.74625
					66762	7.26143	5.7825
					66762.5	7.33429	5.78375
					66763	7.40429	5.78625
					66763.5	7.46	5.74625
					66764	7.48286	5.7125
					66764.5	7.52286	5.66625
					66765	7.54286	5.645
					66765.5	7.55571	5.62625
					66766	7.58	5.6125
					66766.5	7.61714	5.5775
					66767	7.63571	5.5475
					66767.5	7.64714	5.52125
					66768	7.69714	5.51125
					66768.5	7.73857	5.46875
					66769	7.75143	5.425
					66769.5	7.74	5.3525
					66770	7.77714	5.2825
					66770.5	7.80857	5.25125
					66771	7.8	5.20125
					66771.5	7.73714	5.16875
					66772	7.66571	5.125
					66772.5	7.66286	5.0725
					66773	7.67429	5.005
					66773.5	7.68429	4.93375
					66774	7.67429	4.83875
					66774.5	7.64714	4.7425
					66775	7.58	4.6875
					66775.5	7.51143	4.63875
					66776	7.46714	4.58875
					66776.5	7.45143	4.54875
					66777	7.41	4.50375
					66777.5	7.33714	4.42125
					66778	7.28857	4.37
					66778.5	7.22286	4.29625
					66779	7.14286	4.2275
					66779.5	7.07286	4.1475
					66780	6.99143	4.08
					66780.5	6.90143	4.02
					66781	6.78714	3.9575
					66781.5	6.71143	3.885
					66782	6.63143	3.81875
					66782.5	6.55143	3.77125
					66783	6.47429	3.72625
					66783.5	6.36286	3.6675
					66784	6.28429	3.60875
					66784.5	6.20429	3.5525
					66785	6.11143	3.525
					66785.5	6.02429	3.48
					66786	5.95286	3.42125
					66786.5	5.87429	3.36625
					66787	5.80286	3.31625
					66787.5	5.72286	3.28625
					66788	5.62857	3.2575
					66788.5	5.53714	3.23875
					66789	5.45857	3.23875
					66789.5	5.34571	3.20625
					66790	5.27286	3.165
					66790.5	5.2	3.11875
					66791	5.14286	3.085
					66791.5	5.04857	3.06125
					66792	4.96429	3.045
					66792.5	4.89	3.005
					66793	4.82429	2.98375
					66793.5	4.73143	2.945
					66794	4.65429	2.935
					66794.5	4.59286	2.9225
					66795	4.53286	2.89625
					66795.5	4.49	2.86375
					66796	4.43429	2.8325
					66796.5	4.37	2.81125
					66797	4.31571	2.80125
					66797.5	4.24857	2.7775
					66798	4.21143	2.7475
					66798.5	4.20714	2.7225
					66799	4.17714	2.69625
					66799.5	4.12857	2.6775
					66800	4.06571	2.66125
					66800.5	4.05	2.65125
					66801	4.04714	2.63875
					66801.5	4.03143	2.61375
					66802	4.01429	2.58
					66802.5	3.97571	2.565
					66803	3.97	2.57625
					66803.5	3.98571	2.575
					66804	3.99571	2.5625
					66804.5	3.97571	2.53
					66805	3.95571	2.495
					66805.5	3.92857	2.48125
					66806	3.92286	2.4825
					66806.5	3.90286	2.475
					66807	3.89	2.45
					66807.5	3.88429	2.41625
					66808	3.89	2.39625
					66808.5	3.88857	2.37875
					66809	3.88143	2.37125
					66809.5	3.89143	2.36125
					66810	3.88714	2.335
					66810.5	3.88	2.32625
					66811	3.89143	2.31375
					66811.5	3.91857	2.30875
					66812	3.93	2.2925
					66812.5	3.93429	2.2725
					66813	3.96571	2.26125
					66813.5	3.94286	2.26375
					66814	3.93714	2.2775
					66814.5	3.94286	2.2775
					66815	3.96143	2.26875
					66815.5	3.97	2.25125
					66816	3.95	2.23625
					66816.5	3.91857	2.20125
					66817	3.9	2.18875
					66817.5	3.90857	2.17375
					66818	3.93571	2.16
					66818.5	3.94571	2.135
					66819	3.97286	2.12625
					66819.5	3.98	2.1425
					66820	4	2.14875
					66820.5	3.96429	2.15625
					66821	3.95	2.14875
					66821.5	3.94571	2.13375
					66822	3.94429	2.12375
					66822.5	3.93571	2.11125
					66823	3.94286	2.1025
					66823.5	3.96143	2.09875
					66824	3.97571	2.1075
					66824.5	3.98	2.115
					66825	3.98	2.11875
					66825.5	3.96857	2.12375
					66826	3.97	2.11875
					66826.5	3.98286	2.11125
					66827	4.00286	2.1
					66827.5	4.02429	2.10875
					66828	4.03429	2.13
					66828.5	4.02571	2.145
					66829	4.02429	2.14875
					66829.5	4.02	2.145
					66830	4.03857	2.1425
					66830.5	4.04429	2.14375
					66831	4.02	2.14
					66831.5	4.00286	2.125
					66832	3.97857	2.11375
					66832.5	3.95857	2.11375
					66833	3.92857	2.105
					66833.5	3.92143	2.09375
					66834	3.91571	2.08125
					66834.5	3.88	2.06875
					66835	3.85714	2.04625
					66835.5	3.83	2.04
					66836	3.81571	2.05
					66836.5	3.79143	2.045
					66837	3.77714	2.04125
					66837.5	3.78571	2.04125
					66838	3.79857	2.04
					66838.5	3.81429	2.0275
					66839	3.79	2.00625
					66839.5	3.76857	2
					66840	3.76714	1.99375
					66840.5	3.76571	1.98125
					66841	3.78	1.96375
					66841.5	3.80143	1.95875
					66842	3.82857	1.96125
					66842.5	3.85286	1.95625
					66843	3.85714	1.955
					66843.5	3.85429	1.95875
					66844	3.88143	1.9425
					66844.5	3.92429	1.9175
					66845	3.96143	1.90875
					66845.5	3.97571	1.89125
					66846	3.99143	1.88375
					66846.5	4.00286	1.87875
					66847	4.02143	1.87625
					66847.5	4.02286	1.8575
					66848	4.04143	1.8475
					66848.5	4.07857	1.83875
					66849	4.12429	1.84125
					66849.5	4.16	1.84625
					66850	4.17714	1.8425
					66850.5	4.17	1.8375
					66851	4.17714	1.8225
					66851.5	4.20714	1.8175
					66852	4.23714	1.815
					66852.5	4.26714	1.81875
					66853	4.27571	1.83125
					66853.5	4.27714	1.83
					66854	4.30571	1.83375
					66854.5	4.34857	1.83
					66855	4.38	1.8275
					66855.5	4.41143	1.8175
					66856	4.44429	1.81625
					66856.5	4.46714	1.81875
					66857	4.45286	1.81875
					66857.5	4.44571	1.8175
					66858	4.43714	1.80375
					66858.5	4.43714	1.795
					66859	4.43	1.79375
					66859.5	4.43857	1.78875
					66860	4.42571	1.7825
					66860.5	4.40286	1.7725
					66861	4.4	1.76125
					66861.5	4.40857	1.75375
					66862	4.37429	1.74125
					66862.5	4.37714	1.725
					66863	4.36857	1.7025
					66863.5	4.37714	1.68875
					66864	4.35143	1.67
					66864.5	4.32143	1.6675
					66865	4.30286	1.66625
					66865.5	4.28857	1.65625
					66866	4.29571	1.645
					66866.5	4.32857	1.63
					66867	4.36286	1.62625
					66867.5	4.40571	1.6325
					66868	4.42857	1.6275
					66868.5	4.45571	1.62125
					66869	4.45857	1.6025
					66869.5	4.5	1.585
					66870	4.52857	1.5725
					66870.5	4.56429	1.57
					66871	4.58857	1.5775
					66871.5	4.62	1.57125
					66872	4.67	1.56
					66872.5	4.69714	1.54875
					66873	4.72714	1.52625
					66873.5	4.75857	1.4975
					66874	4.78286	1.485
					66874.5	4.81857	1.47
					66875	4.84286	1.45875
					66875.5	4.86571	1.4425
					66876	4.91143	1.43375
					66876.5	4.94429	1.4325
					66877	4.96857	1.42125
					66877.5	5.01571	1.405
					66878	5.07429	1.40125
					66878.5	5.12	1.395
					66879	5.15857	1.3875
					66879.5	5.16429	1.37125
					66880	5.17571	1.3625
					66880.5	5.19	1.355
					66881	5.24	1.3525
					66881.5	5.26571	1.33875
					66882	5.26857	1.31875
					66882.5	5.25143	1.3
					66883	5.22429	1.2975
					66883.5	5.19286	1.2975
					66884	5.20571	1.29
					66884.5	5.21	1.285
					66885	5.22	1.26625
					66885.5	5.24429	1.26375
					66886	5.25429	1.25375
					66886.5	5.27571	1.26125
					66887	5.25286	1.27
					66887.5	5.26714	1.2825
					66888	5.27429	1.2875
					66888.5	5.31429	1.2975
					66889	5.33714	1.30875
					66889.5	5.31857	1.315
					66890	5.31286	1.325
					66890.5	5.30286	1.335
					66891	5.31857	1.345
					66891.5	5.33429	1.36625
					66892	5.32857	1.385
					66892.5	5.35143	1.4075
					66893	5.33857	1.42
					66893.5	5.33714	1.44875
					66894	5.33857	1.46375
					66894.5	5.31714	1.49125
					66895	5.30143	1.48875
					66895.5	5.25714	1.49125
					66896	5.23714	1.4825
					66896.5	5.20857	1.47875
					66897	5.15286	1.485
					66897.5	5.07286	1.495
					66898	4.97857	1.50125
					66898.5	4.90857	1.5025
					66899	4.82714	1.49375
					66899.5	4.74857	1.48625
					66900	4.67286	1.485
					66900.5	4.6	1.48375
					66901	4.54857	1.48625
					66901.5	4.47	1.47
					66902	4.37857	1.46
					66902.5	4.30286	1.44375
					66903	4.25	1.43375
					66903.5	4.18	1.42125
					66904	4.09571	1.415
					66904.5	4.04571	1.40375
					66905	3.98571	1.385
					66905.5	3.91714	1.365
					66906	3.82714	1.3475
					66906.5	3.76429	1.3375
					66907	3.74571	1.33375
					66907.5	3.69857	1.3375
					66908	3.64714	1.34125
					66908.5	3.61143	1.34
					66909	3.59	1.32875
					66909.5	3.56714	1.3275
					66910	3.53571	1.3375
					66910.5	3.50571	1.3575
					66911	3.47571	1.3625
					66911.5	3.47286	1.37125
					66912	3.48	1.38375
					66912.5	3.48714	1.3925
					66913	3.47857	1.39625
					66913.5	3.45143	1.4025
					66914	3.45	1.41875
					66914.5	3.44714	1.4375
					66915	3.44	1.45125
					66915.5	3.42143	1.455
					66916	3.39857	1.45125
					66916.5	3.37857	1.45875
					66917	3.39286	1.465
					66917.5	3.39714	1.4775
					66918	3.40714	1.48625
					66918.5	3.39857	1.5025
					66919	3.38429	1.51375
					66919.5	3.38714	1.52125
					66920	3.38429	1.52125
					66920.5	3.37857	1.52
					66921	3.35286	1.51875
					66921.5	3.32	1.52125
					66922	3.29714	1.515
					66922.5	3.26286	1.505
					66923	3.23571	1.49125
					66923.5	3.19143	1.48
					66924	3.17857	1.47375
					66924.5	3.15286	1.47
					66925	3.13143	1.465
					66925.5	3.11286	1.45875
					66926	3.07286	1.45125
					66926.5	3.04	1.44375
					66927	3.01571	1.43625
					66927.5	3.00714	1.43
					66928	2.99714	1.4325
					66928.5	2.98429	1.43
					66929	2.96857	1.4325
					66929.5	2.96857	1.42625
					66930	2.97286	1.4225
					66930.5	2.95571	1.42
					66931	2.94	1.4275
					66931.5	2.93	1.43125
					66932	2.91714	1.425
					66932.5	2.91714	1.4125
					66933	2.92	1.41125
					66933.5	2.90857	1.41125
					66934	2.89286	1.41875
					66934.5	2.89143	1.42125
					66935	2.89286	1.40875
					66935.5	2.88	1.38625
					66936	2.85	1.3725
					66936.5	2.84	1.35625
					66937	2.83143	1.33875
					66937.5	2.82143	1.3225
					66938	2.79714	1.305
					66938.5	2.76857	1.29875
					66939	2.73857	1.28625
					66939.5	2.70286	1.27625
					66940	2.66857	1.26125
					66940.5	2.63571	1.24125
					66941	2.61143	1.23
					66941.5	2.58714	1.22
					66942	2.56143	1.2125
					66942.5	2.54714	1.2075
					66943	2.52143	1.21
					66943.5	2.49	1.20625
					66944	2.47714	1.2075
					66944.5	2.48429	1.20875
					66945	2.48714	1.20375
					66945.5	2.47571	1.19875
					66946	2.47143	1.19375
					66946.5	2.48857	1.19875
					66947	2.49	1.20375
					66947.5	2.47857	1.20875
					66948	2.47429	1.21
					66948.5	2.46286	1.1975
					66949	2.45429	1.19125
					66949.5	2.44429	1.1825
					66950	2.43286	1.17375
					66950.5	2.41143	1.16875
					66951	2.39714	1.1625
					66951.5	2.39	1.15
					66952	2.37286	1.13875
					66952.5	2.35143	1.12
					66953	2.32	1.1075
					66953.5	2.30714	1.095
					66954	2.3	1.08125
					66954.5	2.28714	1.07625
					66955	2.26286	1.0625
					66955.5	2.25	1.0575
					66956	2.25	1.055
					66956.5	2.24429	1.06625
					66957	2.23429	1.06875
					66957.5	2.22571	1.065
					66958	2.23143	1.05625
					66958.5	2.20857	1.0525
					66959	2.19143	1.055
					66959.5	2.18143	1.06375
					66960	2.16714	1.06375
					66960.5	2.15714	1.07875
					66961	2.15286	1.0825
					66961.5	2.13857	1.0875
					66962	2.14	1.09625
					66962.5	2.15429	1.0925
					66963	2.15429	1.09375
					66963.5	2.14857	1.08875
					66964	2.13143	1.09375
					66964.5	2.11429	1.0875
					66965	2.09571	1.09
					66965.5	2.07714	1.08
					66966	2.05286	1.0725
					66966.5	2.02429	1.05625
					66967	2.00571	1.0425
					66967.5	1.99	1.02
					66968	1.96571	1.01125
					66968.5	1.93857	1.0075
					66969	1.92429	1.00125
					66969.5	1.91857	0.99375
					66970	1.91143	0.97375
					66970.5	1.88429	0.965
					66971	1.86286	0.95375
					66971.5	1.83	0.945
					66972	1.8	0.93375
					66972.5	1.77429	0.925
					66973	1.76143	0.9125
					66973.5	1.74286	0.90875
					66974	1.73714	0.90625
					66974.5	1.72	0.90625
					66975	1.71286	0.9
					66975.5	1.7	0.89875
					66976	1.69714	0.905
					66976.5	1.69714	0.9075
					66977	1.69	0.90625
					66977.5	1.67857	0.90375
					66978	1.67429	0.91
					66978.5	1.67	0.91375
					66979	1.66571	0.9225
					66979.5	1.67143	0.92375
					66980	1.67	0.91625
					66980.5	1.65571	0.905
					66981	1.64857	0.8925
					66981.5	1.64714	0.88875
					66982	1.66	0.885
					66982.5	1.66429	0.87625
					66983	1.65143	0.86375
					66983.5	1.64143	0.85625
					66984	1.63429	0.8475
					66984.5	1.63714	0.84625
					66985	1.63	0.84
					66985.5	1.61143	0.825
					66986	1.60143	0.8075
					66986.5	1.6	0.7975
					66987	1.59714	0.79
					66987.5	1.6	0.78125
					66988	1.59	0.77375
					66988.5	1.59	0.765
					66989	1.57571	0.75875
					66989.5	1.57143	0.7525
					66990	1.56	0.745
					66990.5	1.54857	0.745
					66991	1.54143	0.74125
					66991.5	1.54429	0.73625
					66992	1.53429	0.73625
					66992.5	1.52429	0.73625
					66993	1.51143	0.72875
					66993.5	1.51143	0.73
					66994	1.51143	0.7325
					66994.5	1.49857	0.7375
					66995	1.48286	0.73
					66995.5	1.47714	0.7175
					66996	1.46857	0.7125
					66996.5	1.45857	0.69875
					66997	1.44	0.69
					66997.5	1.42571	0.6875
					66998	1.41571	0.68625
					66998.5	1.40143	0.68375
					66999	1.38143	0.68
					66999.5	1.37143	0.675
					67000	1.36429	0.665

## Sheet: Figure 3 A,B,C
IL-6 mRNA expression				Mann Whitney test IL-6
HC	HD			P value	0.0079
1	1.935			Exact or approximate P value?	Exact
0.964	1.749			P value summary	**
1.124	2.468			Significantly different? (P < 0.05)	Yes
1.25	2.341			One- or two-tailed P value?	Two-tailed
0.829	2.568
IL-8 mRNA expression				Mann Whitney test IL-8
HC	HD			P value	0.0079
1	1.954			Exact or approximate P value?	Exact
0.844	1.995			P value summary	**
1.125	2.496			Significantly different? (P < 0.05)	Yes
1	1.996			One- or two-tailed P value?	Two-tailed
0.794	1.74
IL-1B mRNA expression				Mann Whitney test IL-1B
HC	HD			P value	0.0286
1	1.751			Exact or approximate P value?	Exact
1.349	2.065			P value summary	*
1	1.803			Significantly different? (P < 0.05)	Yes
1.05	2.274			One- or two-tailed P value?	Two-tailed

## Sheet: Figure 4
IL-6 protein levels			Mann Whitney test IL-6 levels
HC	HD		P value	0.0002
119.3	349.2		Exact or approximate P value?	Exact
190.8	250.3		P value summary	***
159.44	333.5		Significantly different? (P < 0.05)	Yes
171.91	256.3		One- or two-tailed P value?	Two-tailed
189.3	371.85
177.8	305.93
188.8	250.6
140.9	247.1

## Sheet: Figure 5 A,B,C
ICAM-1 mRNA expression			Mann Whitney test ICAM-1
HC	HD		P value	0.0079
1	1.715		Exact or approximate P value?	Exact
0.929	1.876		P value summary	**
1.138	2.391		Significantly different? (P < 0.05)	Yes
0.999	1.98688		One- or two-tailed P value?	Two-tailed
1.13	1.847
VCAM-1 mRNA expression			Mann Whitney test VCAM-1
HC	HD		P value	0.0079
1.09936	1.691		Exact or approximate P value?	Exact
1.13	1.533		P value summary	**
1	2.513		Significantly different? (P < 0.05)	Yes
1.138	2.27		One- or two-tailed P value?	Two-tailed
1	1.793
eNOS mRNA expression			Mann Whitney test e-NOS
HC	HD		P value	0.0286
1	0.42		Exact or approximate P value?	Exact
0.953	0.771		P value summary	*
1.033	0.71		Significantly different? (P < 0.05)	Yes
0.909	0.456		One- or two-tailed P value?	Two-tailed

## Sheet: Figure 6
	HC Before reduction	HD Before reduction	HC After reduction	HD After reduction		Wilcoxon matched-pairs signed rank test - HC before vs after
	0.67	0.59	0.62	0.79		P value	0.0781
	0.94	0.71	0.94	0.9		Exact or approximate P value?	Exact
	0.62	0.12	0.83	0.75		P value summary	ns
	0.55	0.13	0.57	0.46		Significantly different? (P < 0.05)	No
	0.5	0.539641	0.64	1.13645		One- or two-tailed P value?	Two-tailed
	0.684625	0.488238	0.944183	0.804541
	0.69844	0.408035	0.978367	0.686763
	0.698054	0.367035	0.978128	0.663523
						Wilcoxon matched-pairs signed rank test - HC before vs after
Number of values	8	8	8	8		P value	0.0039
Minimum	0.5	0.12	0.57	0.46		Exact or approximate P value?	Exact
Median	0.6773	0.408	0.885	0.75		P value summary	**
Maximum	0.94	0.71	0.9784	1.136		Significantly different? (P < 0.05)	Yes
Mean	0.6701	0.4074	0.8126	0.764		One- or two-tailed P value?	Two-tailed
Std. Deviation	0.1312	0.1997	0.175	0.1852
Std. Error of Mean	0.04639	0.06656	0.06188	0.06174

## Sheet: Figure 7 A,B,C
IL-6 expression					Mann Whitney test
HC Before reduction	HD Before reduction	HC After reduction	HD After reduction		P value	0.0079
1	1.54	0.865	0.854		Exact or approximate P value?	Exact
1	1.207	0.854	0.809		P value summary	**
	1.315		1.018		Significantly different? (P < 0.05)	Yes
	1.582		0.587		One- or two-tailed P value?	Two-tailed
	1.31		0.702
IL-8 expression					Mann Whitney test
HC Before reduction	HD Before reduction	HC After reduction	HD After reduction		P value	0.0286
1	1.326	1.1	0.927		Exact or approximate P value?	Exact
1	1.552	0.943	1.185		P value summary	*
	1.484		0.795		Significantly different? (P < 0.05)	Yes
	1.392		0.76		One- or two-tailed P value?	Two-tailed
VCAM expression					Mann Whitney test
HC Before reduction	HD Before reduction	HC After reduction	HD After reduction		P value	0.0286
1	1.24725	0.73357	0.822489		Exact or approximate P value?	Exact
1	1.32542	0.822489	1.19915		P value summary	*
	1.24933		0.623793		Significantly different? (P < 0.05)	Yes
	1.48581		0.764443		One- or two-tailed P value?	Two-tailed

## Sheet: Table 2
Peak number	HC % of total area - before reduction									Peak number	HC % of total area - before reduction
	1	2	3	4	5	Average	Stdev				1	2	3	4	5	Average	Stdev
1	38.5	35.6	29.4	42.9	41	37.48	5.28271			1	17.2	21.1	21.5	19.5	21.6	20.18	1.86735
2	24.7	26.3	27.2	22	23.5	24.74	2.09356			2	30.8	31.8	34.7	30.2	28.5	31.2	2.29456
3	14.5	15.6	14.2	12.8	13.8	14.18	1.02078			3	14.5	18.2	15.6	17	16.9	16.44	1.42232
4	9.3	10.6	10.9	9.7	8.2	9.74	1.07842			4	10.7	9.4	10.3	9.1	8.2	9.54	0.991464
5	8.3	7	9.9	8.3	9.2	8.54	1.09225			5	15.3	12	11.9	12.7	15	13.38	1.64833
6	5	4.1	7.6	4.6	5	5.26	1.35941			6	6.4	5.3	3.8	7	4.9	5.48	1.25976
7	0	0	0	0	0	0	0			7	4.2	2.7	2.3	4.5	4.9	3.72	1.14978
Peak number	HC % of total area - after reduction									Peak number	HD % of total area - after reduction
	1	2	3	4	5	Average	Stdev				1	2	3	4	5	Average	Stdev
1	51.8	50.5	53.6	48.2	60.4	52.9	4.63141			1	49.1	52.8	47.8	54.1	51.2	51	2.58554
2	0	0	0	0	0	0	0			2	0	0	0	0	0	0	0
3	28.2	19.7	25.3	36.2	32	28.28	6.30611			3	28.8	26.8	27.5	26.2	25.2	26.9	1.35647
4	1.8	17.3	3.3	1	2.2	5.12	6.85908			4	9.7	13.4	10.7	8.2	13.4	11.08	2.29717
5	0	0	0	0	0.1	0.02	0.0447214			5	0	0	0	0	0	0	0
6	18.4	13.3	17.8	13.6	5.3	13.68	5.23517			6	12.8	6.9	13.6	11.4	10.5	11.04	2.60826
7	0	0	0	0	0	0	0			7	0	0	0	0	0	0	0

[truncated: 1 more sheets: Table 1 - Compounds]
